# Supplementary material for: An empirical study of the impact of generic drug competition on drug market prices in China
Source: Front Public Health. 2023 May 25;11:1146531. doi: 10.3389/fpubh.2023.1146531 (PMC10248158; doi:10.3389/fpubh.2023.1146531)
Supplement: Supplementary file 1 [file Table_1.XLSX]

## Sheet: 详细数据
No.	Drug Name	dosage form	ATC-3	Indication	time	Pu	Average market price	Pt	n	Y	tp	jc	size
1	Bambuterol hydrochloride oral solution	Oral liquid formulations	XR03C	ADRENERGICS FOR SYSTEMIC USE	2019q3	35.19	32.38	35.1868	0	0.999909	0	0	0.2983
1	Bambuterol hydrochloride oral solution	Oral liquid formulations	XR03C	ADRENERGICS FOR SYSTEMIC USE	2019q4	35.19	34.33	36.5385	1	1.03832	0	0	0.8692
1	Bambuterol hydrochloride oral solution	Oral liquid formulations	XR03C	ADRENERGICS FOR SYSTEMIC USE	2020q1	35.19	30.71	32.0134	1	0.909729	0	0	1.2239
1	Bambuterol hydrochloride oral solution	Oral liquid formulations	XR03C	ADRENERGICS FOR SYSTEMIC USE	2020q2	35.19	30.71	32.0134	1	0.909729	0	0	0.7611
1	Bambuterol hydrochloride oral solution	Oral liquid formulations	XR03C	ADRENERGICS FOR SYSTEMIC USE	2020q3	35.19	30.71	32.0134	1	0.909729	0	0	1.2537
1	Bambuterol hydrochloride oral solution	Oral liquid formulations	XR03C	ADRENERGICS FOR SYSTEMIC USE	2020q4	35.19	30.71	32.0134	1	0.909729	0	0	2.4871
1	Bambuterol hydrochloride oral solution	Oral liquid formulations	XR03C	ADRENERGICS FOR SYSTEMIC USE	2021q1	35.19	30.71	31.3549	1	0.891018	0	0	2.688
1	Bambuterol hydrochloride oral solution	Oral liquid formulations	XR03C	ADRENERGICS FOR SYSTEMIC USE	2021q2	35.19	30.71	31.3549	1	0.891018	0	0	2.9227
1	Bambuterol hydrochloride oral solution	Oral liquid formulations	XR03C	ADRENERGICS FOR SYSTEMIC USE	2021q3	35.19	28.83	29.4354	1	0.836471	0	0	2.3552
1	Bambuterol hydrochloride oral solution	Oral liquid formulations	XR03C	ADRENERGICS FOR SYSTEMIC USE	2021q4	35.19	28.83	29.4354	1	0.836471	0	0	2.0535
1	Bambuterol hydrochloride oral solution	Oral liquid formulations	XR03C	ADRENERGICS FOR SYSTEMIC USE	2022q1	35.19	28.83	28.83	1	0.819267	0	0	2.8413
1	Bambuterol hydrochloride oral solution	Oral liquid formulations	XR03C	ADRENERGICS FOR SYSTEMIC USE	2022q2	35.19	28.83	28.83	1	0.819267	0	0	3.8348
2	Paliperidone Extended-Release Tablets	Sustained-release controlled-release dosage forms of drugs	XN05A	ANTIPSYCHOTICS	2020q2	167.31	160.5	167.312	0	1.00001	0	0	45.0818
2	Paliperidone Extended-Release Tablets	Sustained-release controlled-release dosage forms of drugs	XN05A	ANTIPSYCHOTICS	2020q3	167.31	132.7	138.332	1	0.8268	0	0	56.0567
2	Paliperidone Extended-Release Tablets	Sustained-release controlled-release dosage forms of drugs	XN05A	ANTIPSYCHOTICS	2020q4	167.31	132.7	138.332	1	0.8268	0	0	55.9429
2	Paliperidone Extended-Release Tablets	Sustained-release controlled-release dosage forms of drugs	XN05A	ANTIPSYCHOTICS	2021q1	167.31	132.7	135.487	1	0.809794	0	0	65.4255
2	Paliperidone Extended-Release Tablets	Sustained-release controlled-release dosage forms of drugs	XN05A	ANTIPSYCHOTICS	2021q2	167.31	132.7	135.487	1	0.809794	0	0	61.1932
2	Paliperidone Extended-Release Tablets	Sustained-release controlled-release dosage forms of drugs	XN05A	ANTIPSYCHOTICS	2021q3	167.31	132.7	135.487	1	0.809794	0	0	71.1119
2	Paliperidone Extended-Release Tablets	Sustained-release controlled-release dosage forms of drugs	XN05A	ANTIPSYCHOTICS	2021q4	167.31	132.7	135.487	1	0.809794	0	0	71.4383
2	Paliperidone Extended-Release Tablets	Sustained-release controlled-release dosage forms of drugs	XN05A	ANTIPSYCHOTICS	2022q1	167.31	132.7	132.7	1	0.793138	0	0	58.5597
2	Paliperidone Extended-Release Tablets	Sustained-release controlled-release dosage forms of drugs	XN05A	ANTIPSYCHOTICS	2022q2	167.31	132.7	132.7	1	0.793138	0	0	42.0411
3	Pinaverium Bromide Tablets	Tablets	XA03A	DRUGS FOR FUNCTIONAL GASTROINTESTINAL DISORDERS	2013q4	36.1221	29.96	36.1221	0	1	0	0	332.734
3	Pinaverium Bromide Tablets	Tablets	XA03A	DRUGS FOR FUNCTIONAL GASTROINTESTINAL DISORDERS	2014q1	36.1221	27.385	32.3384	1	0.895252	0	0	332.734
3	Pinaverium Bromide Tablets	Tablets	XA03A	DRUGS FOR FUNCTIONAL GASTROINTESTINAL DISORDERS	2014q2	36.1221	27.385	32.3384	1	0.895252	0	0	401.496
3	Pinaverium Bromide Tablets	Tablets	XA03A	DRUGS FOR FUNCTIONAL GASTROINTESTINAL DISORDERS	2014q3	36.1221	27.385	32.3384	1	0.895252	0	0	459.832
3	Pinaverium Bromide Tablets	Tablets	XA03A	DRUGS FOR FUNCTIONAL GASTROINTESTINAL DISORDERS	2014q4	36.1221	27.385	32.3384	1	0.895252	0	0	381.968
3	Pinaverium Bromide Tablets	Tablets	XA03A	DRUGS FOR FUNCTIONAL GASTROINTESTINAL DISORDERS	2015q1	36.1221	26.29	30.4068	1	0.841777	0	0	386.867
3	Pinaverium Bromide Tablets	Tablets	XA03A	DRUGS FOR FUNCTIONAL GASTROINTESTINAL DISORDERS	2015q2	36.1221	25.93	29.9904	1	0.830251	0	0	410.678
3	Pinaverium Bromide Tablets	Tablets	XA03A	DRUGS FOR FUNCTIONAL GASTROINTESTINAL DISORDERS	2015q3	36.1221	25.44	29.4237	1	0.814561	0	0	450.188
3	Pinaverium Bromide Tablets	Tablets	XA03A	DRUGS FOR FUNCTIONAL GASTROINTESTINAL DISORDERS	2015q4	36.1221	25.44	29.4237	1	0.814561	0	0	388.452
3	Pinaverium Bromide Tablets	Tablets	XA03A	DRUGS FOR FUNCTIONAL GASTROINTESTINAL DISORDERS	2016q1	36.1221	25.06	28.388	1	0.78589	0	0	384.617
3	Pinaverium Bromide Tablets	Tablets	XA03A	DRUGS FOR FUNCTIONAL GASTROINTESTINAL DISORDERS	2016q2	36.1221	25.06	28.388	1	0.78589	0	0	443.931
3	Pinaverium Bromide Tablets	Tablets	XA03A	DRUGS FOR FUNCTIONAL GASTROINTESTINAL DISORDERS	2016q3	36.1221	25.06	28.388	1	0.78589	0	0	497.101
3	Pinaverium Bromide Tablets	Tablets	XA03A	DRUGS FOR FUNCTIONAL GASTROINTESTINAL DISORDERS	2016q4	36.1221	25.06	28.388	1	0.78589	0	0	435.788
3	Pinaverium Bromide Tablets	Tablets	XA03A	DRUGS FOR FUNCTIONAL GASTROINTESTINAL DISORDERS	2017q1	36.1221	25.06	27.8042	1	0.769726	0	0	432.677
3	Pinaverium Bromide Tablets	Tablets	XA03A	DRUGS FOR FUNCTIONAL GASTROINTESTINAL DISORDERS	2017q2	36.1221	25.06	27.8042	1	0.769726	0	0	472.515
3	Pinaverium Bromide Tablets	Tablets	XA03A	DRUGS FOR FUNCTIONAL GASTROINTESTINAL DISORDERS	2017q3	36.1221	25.06	27.8042	1	0.769726	0	0	532.548
3	Pinaverium Bromide Tablets	Tablets	XA03A	DRUGS FOR FUNCTIONAL GASTROINTESTINAL DISORDERS	2017q4	36.1221	25.06	27.8042	1	0.769726	0	0	442.655
3	Pinaverium Bromide Tablets	Tablets	XA03A	DRUGS FOR FUNCTIONAL GASTROINTESTINAL DISORDERS	2018q1	36.1221	25.58	27.7974	2	0.769538	0	0	496.316
3	Pinaverium Bromide Tablets	Tablets	XA03A	DRUGS FOR FUNCTIONAL GASTROINTESTINAL DISORDERS	2018q2	36.1221	25.58	27.7974	2	0.769538	0	0	571.975
3	Pinaverium Bromide Tablets	Tablets	XA03A	DRUGS FOR FUNCTIONAL GASTROINTESTINAL DISORDERS	2018q3	36.1221	24.76	26.9063	2	0.744869	0	0	621.967
3	Pinaverium Bromide Tablets	Tablets	XA03A	DRUGS FOR FUNCTIONAL GASTROINTESTINAL DISORDERS	2018q4	36.1221	24.76	26.9063	2	0.744869	0	0	543.89
3	Pinaverium Bromide Tablets	Tablets	XA03A	DRUGS FOR FUNCTIONAL GASTROINTESTINAL DISORDERS	2019q1	36.1221	24.76	26.3529	2	0.729549	0	0	544.99
3	Pinaverium Bromide Tablets	Tablets	XA03A	DRUGS FOR FUNCTIONAL GASTROINTESTINAL DISORDERS	2019q2	36.1221	24.76	26.3529	2	0.729549	0	0	556.338
3	Pinaverium Bromide Tablets	Tablets	XA03A	DRUGS FOR FUNCTIONAL GASTROINTESTINAL DISORDERS	2019q3	36.1221	24.76	26.3529	2	0.729549	0	0	624.152
3	Pinaverium Bromide Tablets	Tablets	XA03A	DRUGS FOR FUNCTIONAL GASTROINTESTINAL DISORDERS	2019q4	36.1221	24.76	26.3529	2	0.729549	0	0	571.925
3	Pinaverium Bromide Tablets	Tablets	XA03A	DRUGS FOR FUNCTIONAL GASTROINTESTINAL DISORDERS	2020q1	36.1221	24.76	25.8108	2	0.714543	0	0	376.94
3	Pinaverium Bromide Tablets	Tablets	XA03A	DRUGS FOR FUNCTIONAL GASTROINTESTINAL DISORDERS	2020q2	36.1221	24.76	25.8108	2	0.714543	0	0	524.074
3	Pinaverium Bromide Tablets	Tablets	XA03A	DRUGS FOR FUNCTIONAL GASTROINTESTINAL DISORDERS	2020q3	36.1221	24.76	25.8108	2	0.714543	0	0	607.848
3	Pinaverium Bromide Tablets	Tablets	XA03A	DRUGS FOR FUNCTIONAL GASTROINTESTINAL DISORDERS	2020q4	36.1221	24.76	25.8108	2	0.714543	0	0	549.034
3	Pinaverium Bromide Tablets	Tablets	XA03A	DRUGS FOR FUNCTIONAL GASTROINTESTINAL DISORDERS	2021q1	36.1221	24.71	25.2289	2	0.698433	0	0	536.244
3	Pinaverium Bromide Tablets	Tablets	XA03A	DRUGS FOR FUNCTIONAL GASTROINTESTINAL DISORDERS	2021q2	36.1221	24.71	25.2289	2	0.698433	0	0	643.91
3	Pinaverium Bromide Tablets	Tablets	XA03A	DRUGS FOR FUNCTIONAL GASTROINTESTINAL DISORDERS	2021q3	36.1221	24.71	25.2289	2	0.698433	0	0	699.552
3	Pinaverium Bromide Tablets	Tablets	XA03A	DRUGS FOR FUNCTIONAL GASTROINTESTINAL DISORDERS	2021q4	36.1221	24.71	25.2289	2	0.698433	0	0	627.285
3	Pinaverium Bromide Tablets	Tablets	XA03A	DRUGS FOR FUNCTIONAL GASTROINTESTINAL DISORDERS	2022q1	36.1221	24.71	24.71	2	0.684068	0	0	600.606
3	Pinaverium Bromide Tablets	Tablets	XA03A	DRUGS FOR FUNCTIONAL GASTROINTESTINAL DISORDERS	2022q2	36.1221	24.44	24.44	2	0.676593	0	0	574.4
4	Calcium Carbonate and Vitamin D3 Granules	Granules	XA11	VITAMINS	2017q4	37.58	33.87	37.5789	0	0.99997	0	0	0
4	Calcium Carbonate and Vitamin D3 Granules	Granules	XA11	VITAMINS	2018q1	37.58	33.83	36.7625	1	0.978246	0	0	1.6058
4	Calcium Carbonate and Vitamin D3 Granules	Granules	XA11	VITAMINS	2018q2	37.58	33.83	36.7625	1	0.978246	0	0	0
4	Calcium Carbonate and Vitamin D3 Granules	Granules	XA11	VITAMINS	2018q3	37.58	33.83	36.7625	1	0.978246	0	0	0.109
4	Calcium Carbonate and Vitamin D3 Granules	Granules	XA11	VITAMINS	2018q4	37.58	33.83	36.7625	1	0.978246	0	0	0
4	Calcium Carbonate and Vitamin D3 Granules	Granules	XA11	VITAMINS	2019q1	37.58	33.83	36.0064	1	0.958126	0	0	0
4	Calcium Carbonate and Vitamin D3 Granules	Granules	XA11	VITAMINS	2019q2	37.58	33.83	36.0064	1	0.958126	0	0	0
4	Calcium Carbonate and Vitamin D3 Granules	Granules	XA11	VITAMINS	2019q3	37.58	31.62	33.6542	2	0.895534	0	0	0.5581
4	Calcium Carbonate and Vitamin D3 Granules	Granules	XA11	VITAMINS	2019q4	37.58	30.27	32.2173	3	0.8573	0	0	1.1382
4	Calcium Carbonate and Vitamin D3 Granules	Granules	XA11	VITAMINS	2020q1	37.58	30	31.2732	3	0.832177	0	0	0.8005
4	Calcium Carbonate and Vitamin D3 Granules	Granules	XA11	VITAMINS	2020q2	37.58	30	31.2732	3	0.832177	0	0	2.9927
4	Calcium Carbonate and Vitamin D3 Granules	Granules	XA11	VITAMINS	2020q3	37.58	28.32	29.5219	4	0.785576	0	0	3.4818
4	Calcium Carbonate and Vitamin D3 Granules	Granules	XA11	VITAMINS	2020q4	37.58	27.35	28.5108	5	0.758668	0	0	3.1354
4	Calcium Carbonate and Vitamin D3 Granules	Granules	XA11	VITAMINS	2021q1	37.58	26.95	27.5159	5	0.732197	0	0	4.8244
4	Calcium Carbonate and Vitamin D3 Granules	Granules	XA11	VITAMINS	2021q2	37.58	25.17	25.6986	5	0.683836	0	0	7.4483
4	Calcium Carbonate and Vitamin D3 Granules	Granules	XA11	VITAMINS	2021q3	37.58	25.01	25.5352	5	0.679489	0	0	9.6199
4	Calcium Carbonate and Vitamin D3 Granules	Granules	XA11	VITAMINS	2021q4	37.58	24.96	25.4842	5	0.678131	0	0	10.8214
4	Calcium Carbonate and Vitamin D3 Granules	Granules	XA11	VITAMINS	2022q1	37.58	24.96	24.96	5	0.664183	0	0	12.3664
4	Calcium Carbonate and Vitamin D3 Granules	Granules	XA11	VITAMINS	2022q2	37.58	24.71	24.71	5	0.657531	0	0	15.1403
5	Desloratadine Syrup	Oral liquid formulations	XR06	ANTIHISTAMINES FOR SYSTEMIC USE	2019q2	91.28	84	91.2814	0	1.00002	0	0	2.7697
5	Desloratadine Syrup	Oral liquid formulations	XR06	ANTIHISTAMINES FOR SYSTEMIC USE	2019q3	91.28	95.57	101.718	1	1.11435	0	0	2.594
5	Desloratadine Syrup	Oral liquid formulations	XR06	ANTIHISTAMINES FOR SYSTEMIC USE	2019q4	91.28	95.57	101.718	1	1.11435	0	0	3.2539
5	Desloratadine Syrup	Oral liquid formulations	XR06	ANTIHISTAMINES FOR SYSTEMIC USE	2020q1	91.28	86.37	90.0356	2	0.986368	0	0	1.7554
5	Desloratadine Syrup	Oral liquid formulations	XR06	ANTIHISTAMINES FOR SYSTEMIC USE	2020q2	91.28	86.37	90.0356	2	0.986368	0	0	1.2882
5	Desloratadine Syrup	Oral liquid formulations	XR06	ANTIHISTAMINES FOR SYSTEMIC USE	2020q3	91.28	76.48	79.7259	3	0.873421	0	0	2.8556
5	Desloratadine Syrup	Oral liquid formulations	XR06	ANTIHISTAMINES FOR SYSTEMIC USE	2020q4	91.28	76.48	79.7259	3	0.873421	0	0	3.896
5	Desloratadine Syrup	Oral liquid formulations	XR06	ANTIHISTAMINES FOR SYSTEMIC USE	2021q1	91.28	72.31	73.8285	3	0.808814	0	0	3.595
5	Desloratadine Syrup	Oral liquid formulations	XR06	ANTIHISTAMINES FOR SYSTEMIC USE	2021q2	91.28	72.31	73.8285	3	0.808814	0	0	5.2594
5	Desloratadine Syrup	Oral liquid formulations	XR06	ANTIHISTAMINES FOR SYSTEMIC USE	2021q3	91.28	64.45	65.8034	3	0.720897	0	0	6.7028
5	Desloratadine Syrup	Oral liquid formulations	XR06	ANTIHISTAMINES FOR SYSTEMIC USE	2021q4	91.28	64.45	65.8034	3	0.720897	0	0	10.0093
5	Desloratadine Syrup	Oral liquid formulations	XR06	ANTIHISTAMINES FOR SYSTEMIC USE	2022q1	91.28	59.16	59.16	3	0.648116	0	0	10.9916
5	Desloratadine Syrup	Oral liquid formulations	XR06	ANTIHISTAMINES FOR SYSTEMIC USE	2022q2	91.28	50.6	50.6	3	0.554338	0	0	12.8263
6	Heparin Sodium Injection	Sealing fluid	XB01A	ANTITHROMBOTIC AGENTS	2017q3	30.66	27.63	30.6556	0	0.999856	0	0	19.2426
6	Heparin Sodium Injection	Sealing fluid	XB01A	ANTITHROMBOTIC AGENTS	2017q4	30.66	18.56	20.5924	1	0.671637	0	0	19.3386
6	Heparin Sodium Injection	Sealing fluid	XB01A	ANTITHROMBOTIC AGENTS	2018q1	30.66	18.56	20.1688	1	0.657823	0	0	21.5115
6	Heparin Sodium Injection	Sealing fluid	XB01A	ANTITHROMBOTIC AGENTS	2018q2	30.66	18.56	20.1688	1	0.657823	0	0	21.9359
6	Heparin Sodium Injection	Sealing fluid	XB01A	ANTITHROMBOTIC AGENTS	2018q3	30.66	18.56	20.1688	1	0.657823	0	0	28.1152
6	Heparin Sodium Injection	Sealing fluid	XB01A	ANTITHROMBOTIC AGENTS	2018q4	30.66	18.56	20.1688	1	0.657823	0	0	26.4532
6	Heparin Sodium Injection	Sealing fluid	XB01A	ANTITHROMBOTIC AGENTS	2019q1	30.66	18.56	19.754	2	0.644292	0	0	26.5637
6	Heparin Sodium Injection	Sealing fluid	XB01A	ANTITHROMBOTIC AGENTS	2019q2	30.66	18.56	19.754	2	0.644292	0	0	28.5855
6	Heparin Sodium Injection	Sealing fluid	XB01A	ANTITHROMBOTIC AGENTS	2019q3	30.66	18.56	19.754	2	0.644292	0	0	28.0136
6	Heparin Sodium Injection	Sealing fluid	XB01A	ANTITHROMBOTIC AGENTS	2019q4	30.66	18.56	19.754	2	0.644292	0	0	25.2235
6	Heparin Sodium Injection	Sealing fluid	XB01A	ANTITHROMBOTIC AGENTS	2020q1	30.66	18.42	19.2018	3	0.626281	0	0	25.5673
6	Heparin Sodium Injection	Sealing fluid	XB01A	ANTITHROMBOTIC AGENTS	2020q2	30.66	18.42	19.2018	3	0.626281	0	0	39.0677
6	Heparin Sodium Injection	Sealing fluid	XB01A	ANTITHROMBOTIC AGENTS	2020q3	30.66	18.42	19.2018	3	0.626281	0	0	43.2476
6	Heparin Sodium Injection	Sealing fluid	XB01A	ANTITHROMBOTIC AGENTS	2020q4	30.66	18.42	19.2018	3	0.626281	0	0	34.5729
6	Heparin Sodium Injection	Sealing fluid	XB01A	ANTITHROMBOTIC AGENTS	2021q1	30.66	18.42	18.8068	3	0.613399	0	0	35.8767
6	Heparin Sodium Injection	Sealing fluid	XB01A	ANTITHROMBOTIC AGENTS	2021q2	30.66	18.42	18.8068	3	0.613399	0	0	41.9801
6	Heparin Sodium Injection	Sealing fluid	XB01A	ANTITHROMBOTIC AGENTS	2021q3	30.66	18.42	18.8068	3	0.613399	0	0	50.8653
6	Heparin Sodium Injection	Sealing fluid	XB01A	ANTITHROMBOTIC AGENTS	2021q4	30.66	18.42	18.8068	3	0.613399	0	0	60.0885
6	Heparin Sodium Injection	Sealing fluid	XB01A	ANTITHROMBOTIC AGENTS	2022q1	30.66	18.42	18.42	3	0.600783	0	0	52.8167
6	Heparin Sodium Injection	Sealing fluid	XB01A	ANTITHROMBOTIC AGENTS	2022q2	30.66	18.42	18.42	3	0.600783	0	0	45.9973
7	Moxifloxacin Hydrochloride Injection	Injection	XJ01M	QUINOLONE ANTIBACTERIALS	2015q2	302.76	261.77	302.761	0	1	0	0	12.3007
7	Moxifloxacin Hydrochloride Injection	Injection	XJ01M	QUINOLONE ANTIBACTERIALS	2015q3	302.76	243.79	281.966	1	0.931317	0	0	19.0488
7	Moxifloxacin Hydrochloride Injection	Injection	XJ01M	QUINOLONE ANTIBACTERIALS	2015q4	302.76	243.79	281.966	1	0.931317	0	0	20.4403
7	Moxifloxacin Hydrochloride Injection	Injection	XJ01M	QUINOLONE ANTIBACTERIALS	2016q1	302.76	234.78	265.96	1	0.87845	0	0	29.3979
7	Moxifloxacin Hydrochloride Injection	Injection	XJ01M	QUINOLONE ANTIBACTERIALS	2016q2	302.76	234.18	265.28	1	0.876205	0	0	32.8111
7	Moxifloxacin Hydrochloride Injection	Injection	XJ01M	QUINOLONE ANTIBACTERIALS	2016q3	302.76	234.18	265.28	1	0.876205	0	0	37.2289
7	Moxifloxacin Hydrochloride Injection	Injection	XJ01M	QUINOLONE ANTIBACTERIALS	2016q4	302.76	233.39	264.385	1	0.873249	0	0	40.8533
7	Moxifloxacin Hydrochloride Injection	Injection	XJ01M	QUINOLONE ANTIBACTERIALS	2017q1	302.76	204.66	227.071	1	0.750003	0	0	44.7771
7	Moxifloxacin Hydrochloride Injection	Injection	XJ01M	QUINOLONE ANTIBACTERIALS	2017q2	302.76	204.66	227.071	1	0.750003	0	0	50.0402
7	Moxifloxacin Hydrochloride Injection	Injection	XJ01M	QUINOLONE ANTIBACTERIALS	2017q3	302.76	204.66	227.071	1	0.750003	0	0	51.7615
7	Moxifloxacin Hydrochloride Injection	Injection	XJ01M	QUINOLONE ANTIBACTERIALS	2017q4	302.76	204.66	227.071	1	0.750003	0	0	47.684
7	Moxifloxacin Hydrochloride Injection	Injection	XJ01M	QUINOLONE ANTIBACTERIALS	2018q1	302.76	196	212.99	1	0.703494	0	0	64.9716
7	Moxifloxacin Hydrochloride Injection	Injection	XJ01M	QUINOLONE ANTIBACTERIALS	2018q2	302.76	196	212.99	1	0.703494	0	0	61.9753
7	Moxifloxacin Hydrochloride Injection	Injection	XJ01M	QUINOLONE ANTIBACTERIALS	2018q3	302.76	196	212.99	1	0.703494	0	0	58.5163
7	Moxifloxacin Hydrochloride Injection	Injection	XJ01M	QUINOLONE ANTIBACTERIALS	2018q4	302.76	196	212.99	1	0.703494	0	0	62.5766
7	Moxifloxacin Hydrochloride Injection	Injection	XJ01M	QUINOLONE ANTIBACTERIALS	2019q1	302.76	196	208.609	1	0.689025	0	0	74.3988
7	Moxifloxacin Hydrochloride Injection	Injection	XJ01M	QUINOLONE ANTIBACTERIALS	2019q2	302.76	196	208.609	1	0.689025	0	0	74.8272
7	Moxifloxacin Hydrochloride Injection	Injection	XJ01M	QUINOLONE ANTIBACTERIALS	2019q3	302.76	196	208.609	1	0.689025	0	0	63.109
7	Moxifloxacin Hydrochloride Injection	Injection	XJ01M	QUINOLONE ANTIBACTERIALS	2019q4	302.76	179.7	191.261	2	0.631723	0	0	56.8527
7	Moxifloxacin Hydrochloride Injection	Injection	XJ01M	QUINOLONE ANTIBACTERIALS	2020q1	302.76	172.05	179.352	3	0.59239	0	0	50.18
7	Moxifloxacin Hydrochloride Injection	Injection	XJ01M	QUINOLONE ANTIBACTERIALS	2020q2	302.76	172.05	179.352	3	0.59239	0	0	38.1078
7	Moxifloxacin Hydrochloride Injection	Injection	XJ01M	QUINOLONE ANTIBACTERIALS	2020q3	302.76	167.84	174.963	4	0.577894	0	0	37.2613
7	Moxifloxacin Hydrochloride Injection	Injection	XJ01M	QUINOLONE ANTIBACTERIALS	2020q4	302.76	153.09	159.587	4	0.527108	0	0	21.2657
7	Moxifloxacin Hydrochloride Injection	Injection	XJ01M	QUINOLONE ANTIBACTERIALS	2021q1	302.76	145.07	148.116	4	0.489221	0	0	9.26
7	Moxifloxacin Hydrochloride Injection	Injection	XJ01M	QUINOLONE ANTIBACTERIALS	2021q2	302.76	145.07	148.116	4	0.489221	0	0	7.5476
7	Moxifloxacin Hydrochloride Injection	Injection	XJ01M	QUINOLONE ANTIBACTERIALS	2021q3	302.76	145.07	148.116	4	0.489221	0	0	9.1194
7	Moxifloxacin Hydrochloride Injection	Injection	XJ01M	QUINOLONE ANTIBACTERIALS	2021q4	302.76	145.07	148.116	4	0.489221	0	0	10.1285
7	Moxifloxacin Hydrochloride Injection	Injection	XJ01M	QUINOLONE ANTIBACTERIALS	2022q1	302.76	137.13	137.13	4	0.452933	0	0	10.7397
7	Moxifloxacin Hydrochloride Injection	Injection	XJ01M	QUINOLONE ANTIBACTERIALS	2022q2	302.76	137.13	137.13	4	0.452933	0	0	11.8577
8	Sodium Valproate Oral Solution	Oral liquid formulations	XN03A	ANTIEPILEPTICS	2020q2	79.61	76.37	79.6112	0	1.00002	0	0	6.507
8	Sodium Valproate Oral Solution	Oral liquid formulations	XN03A	ANTIEPILEPTICS	2020q3	79.61	63.62	66.3201	1	0.833062	0	0	7.0066
8	Sodium Valproate Oral Solution	Oral liquid formulations	XN03A	ANTIEPILEPTICS	2020q4	79.61	63.62	66.3201	1	0.833062	0	0	6.6309
8	Sodium Valproate Oral Solution	Oral liquid formulations	XN03A	ANTIEPILEPTICS	2021q1	79.61	63.62	64.956	1	0.815928	0	0	7.2999
8	Sodium Valproate Oral Solution	Oral liquid formulations	XN03A	ANTIEPILEPTICS	2021q2	79.61	63.62	64.956	1	0.815928	0	0	7.0569
8	Sodium Valproate Oral Solution	Oral liquid formulations	XN03A	ANTIEPILEPTICS	2021q3	79.61	63.5	64.8335	1	0.814389	0	0	7.8893
8	Sodium Valproate Oral Solution	Oral liquid formulations	XN03A	ANTIEPILEPTICS	2021q4	79.61	63.5	64.8335	1	0.814389	0	0	7.9777
8	Sodium Valproate Oral Solution	Oral liquid formulations	XN03A	ANTIEPILEPTICS	2022q1	79.61	63.5	63.5	1	0.797638	0	0	8.4845
8	Sodium Valproate Oral Solution	Oral liquid formulations	XN03A	ANTIEPILEPTICS	2022q2	79.61	63.5	63.5	1	0.797638	0	0	8.0611
9	Venlafaxine Hydrochloride	Tablets	XN06A	ANTIDEPRESSANTS	2015q2	64.12	55.44	64.1215	0	1.00002	0	0	0.4
9	Venlafaxine Hydrochloride	Tablets	XN06A	ANTIDEPRESSANTS	2015q3	64.12	40.47	46.8073	1	0.729995	0	0	1.2
9	Venlafaxine Hydrochloride	Tablets	XN06A	ANTIDEPRESSANTS	2015q4	64.12	40.47	46.8073	1	0.729995	0	0	0.62
9	Venlafaxine Hydrochloride	Tablets	XN06A	ANTIDEPRESSANTS	2016q1	64.12	40.11	45.4367	1	0.70862	0	0	1.3803
9	Venlafaxine Hydrochloride	Tablets	XN06A	ANTIDEPRESSANTS	2016q2	64.12	40.11	45.4367	1	0.70862	0	0	0.656
9	Venlafaxine Hydrochloride	Tablets	XN06A	ANTIDEPRESSANTS	2016q3	64.12	40.11	45.4367	1	0.70862	0	0	1.6803
9	Venlafaxine Hydrochloride	Tablets	XN06A	ANTIDEPRESSANTS	2016q4	64.12	40.11	45.4367	1	0.70862	0	0	1.04
9	Venlafaxine Hydrochloride	Tablets	XN06A	ANTIDEPRESSANTS	2017q1	64.12	37.31	41.3956	1	0.645595	0	0	1.56
9	Venlafaxine Hydrochloride	Tablets	XN06A	ANTIDEPRESSANTS	2017q2	64.12	37.29	41.3734	1	0.645249	0	0	1.8
9	Venlafaxine Hydrochloride	Tablets	XN06A	ANTIDEPRESSANTS	2017q3	64.12	32.14	35.6594	1	0.556136	0	0	2.04
9	Venlafaxine Hydrochloride	Tablets	XN06A	ANTIDEPRESSANTS	2017q4	64.12	32.13	35.6484	1	0.555963	0	0	2.88
9	Venlafaxine Hydrochloride	Tablets	XN06A	ANTIDEPRESSANTS	2018q1	64.12	32.13	34.9151	1	0.544528	0	0	2.9786
9	Venlafaxine Hydrochloride	Tablets	XN06A	ANTIDEPRESSANTS	2018q2	64.12	32.13	34.9151	1	0.544528	0	0	3.3
9	Venlafaxine Hydrochloride	Tablets	XN06A	ANTIDEPRESSANTS	2018q3	64.12	32.13	34.9151	1	0.544528	0	0	3.5
9	Venlafaxine Hydrochloride	Tablets	XN06A	ANTIDEPRESSANTS	2018q4	64.12	32.13	34.9151	1	0.544528	0	0	1.4
9	Venlafaxine Hydrochloride	Tablets	XN06A	ANTIDEPRESSANTS	2019q1	64.12	32.13	34.197	1	0.533328	0	0	3.0654
9	Venlafaxine Hydrochloride	Tablets	XN06A	ANTIDEPRESSANTS	2019q2	64.12	32.13	34.197	1	0.533328	0	0	3.2788
9	Venlafaxine Hydrochloride	Tablets	XN06A	ANTIDEPRESSANTS	2019q3	64.12	32.13	34.197	1	0.533328	0	0	2.9143
9	Venlafaxine Hydrochloride	Tablets	XN06A	ANTIDEPRESSANTS	2019q4	64.12	30.58	32.5473	1	0.5076	0	0	0.3
9	Venlafaxine Hydrochloride	Tablets	XN06A	ANTIDEPRESSANTS	2020q1	64.12	30.58	31.8778	1	0.497159	0	0	0.3797
9	Venlafaxine Hydrochloride	Tablets	XN06A	ANTIDEPRESSANTS	2020q2	64.12	30.58	31.8778	1	0.497159	0	0	0.2998
9	Venlafaxine Hydrochloride	Tablets	XN06A	ANTIDEPRESSANTS	2020q3	64.12	30.58	31.8778	1	0.497159	0	0	0.2875
9	Venlafaxine Hydrochloride	Tablets	XN06A	ANTIDEPRESSANTS	2020q4	64.12	30.58	31.8778	1	0.497159	0	0	0.2998
9	Venlafaxine Hydrochloride	Tablets	XN06A	ANTIDEPRESSANTS	2021q1	64.12	30.58	31.2222	1	0.486934	0	0	0.1999
9	Venlafaxine Hydrochloride	Tablets	XN06A	ANTIDEPRESSANTS	2021q2	64.12	30.58	31.2222	1	0.486934	0	0	0.5396
9	Venlafaxine Hydrochloride	Tablets	XN06A	ANTIDEPRESSANTS	2021q3	64.12	30.58	31.2222	1	0.486934	0	0	2.5094
9	Venlafaxine Hydrochloride	Tablets	XN06A	ANTIDEPRESSANTS	2021q4	64.12	30.58	31.2222	1	0.486934	0	0	2.368
9	Venlafaxine Hydrochloride	Tablets	XN06A	ANTIDEPRESSANTS	2022q1	64.12	30.58	30.58	1	0.476918	0	0	3.3097
9	Venlafaxine Hydrochloride	Tablets	XN06A	ANTIDEPRESSANTS	2022q2	64.12	30.58	30.58	1	0.476918	0	0	3.9953
10	Agomelatine tablets	Tablets	XN06A	ANTIDEPRESSANTS	2015q3	275.57	238.26	275.57	0	0.999999	0	0	2.4759
10	Agomelatine tablets	Tablets	XN06A	ANTIDEPRESSANTS	2015q4	275.57	210.43	243.382	1	0.883194	0	0	3.9105
10	Agomelatine tablets	Tablets	XN06A	ANTIDEPRESSANTS	2016q1	275.57	210.43	238.376	1	0.865028	0	0	5.2064
10	Agomelatine tablets	Tablets	XN06A	ANTIDEPRESSANTS	2016q2	275.57	210.43	238.376	1	0.865028	0	0	7.7799
10	Agomelatine tablets	Tablets	XN06A	ANTIDEPRESSANTS	2016q3	275.57	210.43	238.376	1	0.865028	0	0	9.1224
10	Agomelatine tablets	Tablets	XN06A	ANTIDEPRESSANTS	2016q4	275.57	210.43	238.376	1	0.865028	0	0	9.3543
10	Agomelatine tablets	Tablets	XN06A	ANTIDEPRESSANTS	2017q1	275.57	210.13	233.14	1	0.846028	0	0	9.6861
10	Agomelatine tablets	Tablets	XN06A	ANTIDEPRESSANTS	2017q2	275.57	210.13	233.14	1	0.846028	0	0	12.7613
10	Agomelatine tablets	Tablets	XN06A	ANTIDEPRESSANTS	2017q3	275.57	210.13	233.14	1	0.846028	0	0	18.263
10	Agomelatine tablets	Tablets	XN06A	ANTIDEPRESSANTS	2017q4	275.57	210.13	233.14	1	0.846028	0	0	24.6169
10	Agomelatine tablets	Tablets	XN06A	ANTIDEPRESSANTS	2018q1	275.57	210.13	228.345	1	0.828627	0	0	39.3242
10	Agomelatine tablets	Tablets	XN06A	ANTIDEPRESSANTS	2018q2	275.57	210.13	228.345	1	0.828627	0	0	57.8306
10	Agomelatine tablets	Tablets	XN06A	ANTIDEPRESSANTS	2018q3	275.57	210.13	228.345	1	0.828627	0	0	77.6201
10	Agomelatine tablets	Tablets	XN06A	ANTIDEPRESSANTS	2018q4	275.57	210.13	228.345	1	0.828627	0	0	88.539
10	Agomelatine tablets	Tablets	XN06A	ANTIDEPRESSANTS	2019q1	275.57	210.13	223.648	1	0.811584	0	0	102.487
10	Agomelatine tablets	Tablets	XN06A	ANTIDEPRESSANTS	2019q2	275.57	210.13	223.648	1	0.811584	0	0	138.223
10	Agomelatine tablets	Tablets	XN06A	ANTIDEPRESSANTS	2019q3	275.57	210.13	223.648	1	0.811584	0	0	156.612
10	Agomelatine tablets	Tablets	XN06A	ANTIDEPRESSANTS	2019q4	275.57	210.13	223.648	1	0.811584	0	0	193.098
10	Agomelatine tablets	Tablets	XN06A	ANTIDEPRESSANTS	2020q1	275.57	206.88	215.66	1	0.782597	0	0	162.717
10	Agomelatine tablets	Tablets	XN06A	ANTIDEPRESSANTS	2020q2	275.57	206.88	215.66	1	0.782597	0	0	202.811
10	Agomelatine tablets	Tablets	XN06A	ANTIDEPRESSANTS	2020q3	275.57	206.88	215.66	1	0.782597	0	0	272.734
10	Agomelatine tablets	Tablets	XN06A	ANTIDEPRESSANTS	2020q4	275.57	206.88	215.66	1	0.782597	0	0	296.745
10	Agomelatine tablets	Tablets	XN06A	ANTIDEPRESSANTS	2021q1	275.57	199.88	204.077	1	0.740565	0	0	319.772
10	Agomelatine tablets	Tablets	XN06A	ANTIDEPRESSANTS	2021q2	275.57	199.88	204.077	1	0.740565	0	0	377.963
10	Agomelatine tablets	Tablets	XN06A	ANTIDEPRESSANTS	2021q3	275.57	199.88	204.077	1	0.740565	0	0	385.218
10	Agomelatine tablets	Tablets	XN06A	ANTIDEPRESSANTS	2021q4	275.57	199.88	204.077	1	0.740565	0	0	405.057
10	Agomelatine tablets	Tablets	XN06A	ANTIDEPRESSANTS	2022q1	275.57	199.88	199.88	1	0.725333	0	0	380.767
10	Agomelatine tablets	Tablets	XN06A	ANTIDEPRESSANTS	2022q2	275.57	199.88	199.88	1	0.725333	0	0	355.859
11	Rivastigmine Hydrogen Tartrate Capsules	Capsules	XN06D	ANTI-DEMENTIA DRUGS	2018q3	351.59	323.54	351.585	0	0.999987	0	0	61.4471
11	Rivastigmine Hydrogen Tartrate Capsules	Capsules	XN06D	ANTI-DEMENTIA DRUGS	2018q4	351.59	299.95	325.951	1	0.927076	0	0	53.016
11	Rivastigmine Hydrogen Tartrate Capsules	Capsules	XN06D	ANTI-DEMENTIA DRUGS	2019q1	351.59	286.5	304.931	1	0.867292	0	0	55.6409
11	Rivastigmine Hydrogen Tartrate Capsules	Capsules	XN06D	ANTI-DEMENTIA DRUGS	2019q2	351.59	286.5	304.931	1	0.867292	0	0	47.0252
11	Rivastigmine Hydrogen Tartrate Capsules	Capsules	XN06D	ANTI-DEMENTIA DRUGS	2019q3	351.59	274.62	292.287	1	0.831329	0	0	49.7911
11	Rivastigmine Hydrogen Tartrate Capsules	Capsules	XN06D	ANTI-DEMENTIA DRUGS	2019q4	351.59	264.55	281.569	2	0.800845	0	0	54.2485
11	Rivastigmine Hydrogen Tartrate Capsules	Capsules	XN06D	ANTI-DEMENTIA DRUGS	2020q1	351.59	264.55	275.778	2	0.784373	0	0	55.7886
11	Rivastigmine Hydrogen Tartrate Capsules	Capsules	XN06D	ANTI-DEMENTIA DRUGS	2020q2	351.59	264.55	275.778	2	0.784373	0	0	58.4756
11	Rivastigmine Hydrogen Tartrate Capsules	Capsules	XN06D	ANTI-DEMENTIA DRUGS	2020q3	351.59	264.55	275.778	2	0.784373	0	0	72.7082
11	Rivastigmine Hydrogen Tartrate Capsules	Capsules	XN06D	ANTI-DEMENTIA DRUGS	2020q4	351.59	264.55	275.778	2	0.784373	0	0	73.5839
11	Rivastigmine Hydrogen Tartrate Capsules	Capsules	XN06D	ANTI-DEMENTIA DRUGS	2021q1	351.59	264.55	270.106	2	0.76824	0	0	65.8088
11	Rivastigmine Hydrogen Tartrate Capsules	Capsules	XN06D	ANTI-DEMENTIA DRUGS	2021q2	351.59	264.55	270.106	2	0.76824	0	0	67.1395
11	Rivastigmine Hydrogen Tartrate Capsules	Capsules	XN06D	ANTI-DEMENTIA DRUGS	2021q3	351.59	264.55	270.106	2	0.76824	0	0	70.2046
11	Rivastigmine Hydrogen Tartrate Capsules	Capsules	XN06D	ANTI-DEMENTIA DRUGS	2021q4	351.59	264.55	270.106	2	0.76824	0	0	72.2782
11	Rivastigmine Hydrogen Tartrate Capsules	Capsules	XN06D	ANTI-DEMENTIA DRUGS	2022q1	351.59	248.25	248.25	2	0.706078	0	0	62.6822
11	Rivastigmine Hydrogen Tartrate Capsules	Capsules	XN06D	ANTI-DEMENTIA DRUGS	2022q2	351.59	248.19	248.19	2	0.705907	0	0	61.9965
12	Travoprost Eye Drops	Eye Drop	XS01E	ANTIGLAUCOMA PREPARATIONS AND MIOTICS	2019q2	220.21	206.9	220.21	0	1	0	0	4.9257
12	Travoprost Eye Drops	Eye Drop	XS01E	ANTIGLAUCOMA PREPARATIONS AND MIOTICS	2019q3	220.21	165.76	176.424	1	0.801161	0	0	4.7084
12	Travoprost Eye Drops	Eye Drop	XS01E	ANTIGLAUCOMA PREPARATIONS AND MIOTICS	2019q4	220.21	165.76	176.424	1	0.801161	0	0	4.5525
12	Travoprost Eye Drops	Eye Drop	XS01E	ANTIGLAUCOMA PREPARATIONS AND MIOTICS	2020q1	220.21	165.43	172.451	1	0.783121	0	0	3.7109
12	Travoprost Eye Drops	Eye Drop	XS01E	ANTIGLAUCOMA PREPARATIONS AND MIOTICS	2020q2	220.21	165.43	172.451	1	0.783121	0	0	3.7652
12	Travoprost Eye Drops	Eye Drop	XS01E	ANTIGLAUCOMA PREPARATIONS AND MIOTICS	2020q3	220.21	161.22	168.062	2	0.763191	0	0	3.7142
12	Travoprost Eye Drops	Eye Drop	XS01E	ANTIGLAUCOMA PREPARATIONS AND MIOTICS	2020q4	220.21	161.22	168.062	2	0.763191	0	0	3.6225
12	Travoprost Eye Drops	Eye Drop	XS01E	ANTIGLAUCOMA PREPARATIONS AND MIOTICS	2021q1	220.21	158.71	162.043	2	0.735856	0	0	2.7916
12	Travoprost Eye Drops	Eye Drop	XS01E	ANTIGLAUCOMA PREPARATIONS AND MIOTICS	2021q2	220.21	157.98	161.298	2	0.732472	0	0	3.0484
12	Travoprost Eye Drops	Eye Drop	XS01E	ANTIGLAUCOMA PREPARATIONS AND MIOTICS	2021q3	220.21	157.98	161.298	2	0.732472	0	0	3.059
12	Travoprost Eye Drops	Eye Drop	XS01E	ANTIGLAUCOMA PREPARATIONS AND MIOTICS	2021q4	220.21	157.91	161.226	2	0.732147	0	0	3.0073
12	Travoprost Eye Drops	Eye Drop	XS01E	ANTIGLAUCOMA PREPARATIONS AND MIOTICS	2022q1	220.21	157.91	157.91	2	0.717088	0	0	2.5818
12	Travoprost Eye Drops	Eye Drop	XS01E	ANTIGLAUCOMA PREPARATIONS AND MIOTICS	2022q2	220.21	157.91	157.91	2	0.717088	0	0	1.9336
13	Penehyclidine Hydrochloride Injection	Injection	XV03A	ALL OTHER THERAPEUTIC PRODUCTS	2019q4	58.17	54.65	58.1658	0	0.999927	0	0	35.3284
13	Penehyclidine Hydrochloride Injection	Injection	XV03A	ALL OTHER THERAPEUTIC PRODUCTS	2020q1	58.17	50.54	52.685	1	0.905707	0	0	19.4535
13	Penehyclidine Hydrochloride Injection	Injection	XV03A	ALL OTHER THERAPEUTIC PRODUCTS	2020q2	58.17	49.55	51.653	3	0.887965	0	0	35.3014
13	Penehyclidine Hydrochloride Injection	Injection	XV03A	ALL OTHER THERAPEUTIC PRODUCTS	2020q3	58.17	44.28	46.1593	3	0.793524	0	0	44.437
13	Penehyclidine Hydrochloride Injection	Injection	XV03A	ALL OTHER THERAPEUTIC PRODUCTS	2020q4	58.17	41.22	42.9694	3	0.738687	0	0	41.9317
13	Penehyclidine Hydrochloride Injection	Injection	XV03A	ALL OTHER THERAPEUTIC PRODUCTS	2021q1	58.17	41.18	42.0448	4	0.722791	0	0	39.1288
13	Penehyclidine Hydrochloride Injection	Injection	XV03A	ALL OTHER THERAPEUTIC PRODUCTS	2021q2	58.17	41.18	42.0448	4	0.722791	0	0	49.7162
13	Penehyclidine Hydrochloride Injection	Injection	XV03A	ALL OTHER THERAPEUTIC PRODUCTS	2021q3	58.17	40.28	41.1259	4	0.706995	0	0	53.4257
13	Penehyclidine Hydrochloride Injection	Injection	XV03A	ALL OTHER THERAPEUTIC PRODUCTS	2021q4	58.17	40.28	41.1259	4	0.706995	0	0	48.2854
13	Penehyclidine Hydrochloride Injection	Injection	XV03A	ALL OTHER THERAPEUTIC PRODUCTS	2022q1	58.17	40.21	40.21	4	0.69125	0	0	47.7072
13	Penehyclidine Hydrochloride Injection	Injection	XV03A	ALL OTHER THERAPEUTIC PRODUCTS	2022q2	58.17	40.21	40.21	4	0.69125	0	0	46.2705
14	Metformin Hydrochloride and Vildagliptin Tablets(II)	Tablets	XA10B	BLOOD GLUCOSE LOWERING DRUGS, EXCL. INSULINS	2021q2	148.05	145	148.045	0	0.999966	0	0	100.198
14	Metformin Hydrochloride and Vildagliptin Tablets(II)	Tablets	XA10B	BLOOD GLUCOSE LOWERING DRUGS, EXCL. INSULINS	2021q3	148.05	142.345	145.334	1	0.981657	0	0	107.008
14	Metformin Hydrochloride and Vildagliptin Tablets(II)	Tablets	XA10B	BLOOD GLUCOSE LOWERING DRUGS, EXCL. INSULINS	2021q4	148.05	135.8	138.652	2	0.93652	0	0	92.4427
14	Metformin Hydrochloride and Vildagliptin Tablets(II)	Tablets	XA10B	BLOOD GLUCOSE LOWERING DRUGS, EXCL. INSULINS	2022q1	148.05	113.73	113.73	2	0.768186	0	0	83.091
14	Metformin Hydrochloride and Vildagliptin Tablets(II)	Tablets	XA10B	BLOOD GLUCOSE LOWERING DRUGS, EXCL. INSULINS	2022q2	148.05	81.33	81.33	2	0.549341	0	0	72.3936
15	Linagliptin Tablets	Tablets	XA10B	BLOOD GLUCOSE LOWERING DRUGS, EXCL. INSULINS	2017q3	70.43	63.48	70.4313	0	1.00002	0	0	45.3442
15	Linagliptin Tablets	Tablets	XA10B	BLOOD GLUCOSE LOWERING DRUGS, EXCL. INSULINS	2017q4	70.43	58.45	64.8505	1	0.920779	0	0	52.0547
15	Linagliptin Tablets	Tablets	XA10B	BLOOD GLUCOSE LOWERING DRUGS, EXCL. INSULINS	2018q1	70.43	58.45	63.5166	1	0.901841	0	0	71.4825
15	Linagliptin Tablets	Tablets	XA10B	BLOOD GLUCOSE LOWERING DRUGS, EXCL. INSULINS	2018q2	70.43	58.45	63.5166	1	0.901841	0	0	98.5569
15	Linagliptin Tablets	Tablets	XA10B	BLOOD GLUCOSE LOWERING DRUGS, EXCL. INSULINS	2018q3	70.43	58.45	63.5166	1	0.901841	0	0	119.84
15	Linagliptin Tablets	Tablets	XA10B	BLOOD GLUCOSE LOWERING DRUGS, EXCL. INSULINS	2018q4	70.43	58.45	63.5166	1	0.901841	0	0	138.715
15	Linagliptin Tablets	Tablets	XA10B	BLOOD GLUCOSE LOWERING DRUGS, EXCL. INSULINS	2019q1	70.43	57.93	61.6568	1	0.875433	0	0	167.875
15	Linagliptin Tablets	Tablets	XA10B	BLOOD GLUCOSE LOWERING DRUGS, EXCL. INSULINS	2019q2	70.43	57.93	61.6568	1	0.875433	0	0	206.952
15	Linagliptin Tablets	Tablets	XA10B	BLOOD GLUCOSE LOWERING DRUGS, EXCL. INSULINS	2019q3	70.43	57.93	61.6568	1	0.875433	0	0	240.945
15	Linagliptin Tablets	Tablets	XA10B	BLOOD GLUCOSE LOWERING DRUGS, EXCL. INSULINS	2019q4	70.43	57.93	61.6568	1	0.875433	0	0	291.053
15	Linagliptin Tablets	Tablets	XA10B	BLOOD GLUCOSE LOWERING DRUGS, EXCL. INSULINS	2020q1	70.43	57.93	60.3886	1	0.857427	0	0	231.389
15	Linagliptin Tablets	Tablets	XA10B	BLOOD GLUCOSE LOWERING DRUGS, EXCL. INSULINS	2020q2	70.43	57.93	60.3886	1	0.857427	0	0	273.78
15	Linagliptin Tablets	Tablets	XA10B	BLOOD GLUCOSE LOWERING DRUGS, EXCL. INSULINS	2020q3	70.43	57.93	60.3886	1	0.857427	0	0	353.388
15	Linagliptin Tablets	Tablets	XA10B	BLOOD GLUCOSE LOWERING DRUGS, EXCL. INSULINS	2020q4	70.43	57.93	60.3886	1	0.857427	0	0	380.828
15	Linagliptin Tablets	Tablets	XA10B	BLOOD GLUCOSE LOWERING DRUGS, EXCL. INSULINS	2021q1	70.43	53.19	54.307	2	0.771078	0	0	448.719
15	Linagliptin Tablets	Tablets	XA10B	BLOOD GLUCOSE LOWERING DRUGS, EXCL. INSULINS	2021q2	70.43	53.19	54.307	2	0.771078	0	0	517.926
15	Linagliptin Tablets	Tablets	XA10B	BLOOD GLUCOSE LOWERING DRUGS, EXCL. INSULINS	2021q3	70.43	53.19	54.307	2	0.771078	0	0	634.829
15	Linagliptin Tablets	Tablets	XA10B	BLOOD GLUCOSE LOWERING DRUGS, EXCL. INSULINS	2021q4	70.43	53.19	54.307	2	0.771078	0	0	723.324
15	Linagliptin Tablets	Tablets	XA10B	BLOOD GLUCOSE LOWERING DRUGS, EXCL. INSULINS	2022q1	70.43	53.19	53.19	2	0.755218	0	0	714.722
15	Linagliptin Tablets	Tablets	XA10B	BLOOD GLUCOSE LOWERING DRUGS, EXCL. INSULINS	2022q2	70.43	53.19	53.19	2	0.755218	0	0	759.959
16	Dalteparin Sodium Injection	Injection	XB01A	ANTITHROMBOTIC AGENTS	2014q3	48.9	41.41	48.9003	0	1.00001	0	0	25.5554
16	Dalteparin Sodium Injection	Injection	XB01A	ANTITHROMBOTIC AGENTS	2014q4	48.9	40.18	47.4478	1	0.970302	0	0	26.0975
16	Dalteparin Sodium Injection	Injection	XB01A	ANTITHROMBOTIC AGENTS	2015q1	48.9	40.18	46.4719	1	0.950345	0	0	26.469
16	Dalteparin Sodium Injection	Injection	XB01A	ANTITHROMBOTIC AGENTS	2015q2	48.9	35.3	40.8277	1	0.834922	0	0	28.399
16	Dalteparin Sodium Injection	Injection	XB01A	ANTITHROMBOTIC AGENTS	2015q3	48.9	35.26	40.7814	2	0.833976	0	0	33.6076
16	Dalteparin Sodium Injection	Injection	XB01A	ANTITHROMBOTIC AGENTS	2015q4	48.9	35.26	40.7814	2	0.833976	0	0	35.079
16	Dalteparin Sodium Injection	Injection	XB01A	ANTITHROMBOTIC AGENTS	2016q1	48.9	34.84	39.4669	2	0.807093	0	0	34.8897
16	Dalteparin Sodium Injection	Injection	XB01A	ANTITHROMBOTIC AGENTS	2016q2	48.9	35.06	39.7161	2	0.81219	0	0	35.2572
16	Dalteparin Sodium Injection	Injection	XB01A	ANTITHROMBOTIC AGENTS	2016q3	48.9	34.84	39.4669	2	0.807093	0	0	40.8227
16	Dalteparin Sodium Injection	Injection	XB01A	ANTITHROMBOTIC AGENTS	2016q4	48.9	34.63	39.229	2	0.802228	0	0	42.3344
16	Dalteparin Sodium Injection	Injection	XB01A	ANTITHROMBOTIC AGENTS	2017q1	48.9	36.13	40.0864	2	0.819762	0	0	45.8551
16	Dalteparin Sodium Injection	Injection	XB01A	ANTITHROMBOTIC AGENTS	2017q2	48.9	35.87	39.7979	2	0.813863	0	0	52.7147
16	Dalteparin Sodium Injection	Injection	XB01A	ANTITHROMBOTIC AGENTS	2017q3	48.9	35.03	38.8659	2	0.794804	0	0	61.3317
16	Dalteparin Sodium Injection	Injection	XB01A	ANTITHROMBOTIC AGENTS	2017q4	48.9	35.03	38.8659	2	0.794804	0	0	58.4998
16	Dalteparin Sodium Injection	Injection	XB01A	ANTITHROMBOTIC AGENTS	2018q1	48.9	35.03	38.0665	2	0.778456	0	0	65.5949
16	Dalteparin Sodium Injection	Injection	XB01A	ANTITHROMBOTIC AGENTS	2018q2	48.9	34.96	37.9904	2	0.776901	0	0	70.7831
16	Dalteparin Sodium Injection	Injection	XB01A	ANTITHROMBOTIC AGENTS	2018q3	48.9	34.83	37.8492	2	0.774012	0	0	80.7514
16	Dalteparin Sodium Injection	Injection	XB01A	ANTITHROMBOTIC AGENTS	2018q4	48.9	34.83	37.8492	2	0.774012	0	0	80.4423
16	Dalteparin Sodium Injection	Injection	XB01A	ANTITHROMBOTIC AGENTS	2019q1	48.9	34.89	37.1346	2	0.759398	0	0	80.5969
16	Dalteparin Sodium Injection	Injection	XB01A	ANTITHROMBOTIC AGENTS	2019q2	48.9	34.87	37.1133	2	0.758962	0	0	79.1591
16	Dalteparin Sodium Injection	Injection	XB01A	ANTITHROMBOTIC AGENTS	2019q3	48.9	34.87	37.1133	2	0.758962	0	0	79.4604
16	Dalteparin Sodium Injection	Injection	XB01A	ANTITHROMBOTIC AGENTS	2019q4	48.9	34.83	37.0707	2	0.758092	0	0	74.2516
16	Dalteparin Sodium Injection	Injection	XB01A	ANTITHROMBOTIC AGENTS	2020q1	48.9	34.83	36.3082	2	0.742499	0	0	61.7771
16	Dalteparin Sodium Injection	Injection	XB01A	ANTITHROMBOTIC AGENTS	2020q2	48.9	34.83	36.3082	2	0.742499	0	0	71.4115
16	Dalteparin Sodium Injection	Injection	XB01A	ANTITHROMBOTIC AGENTS	2020q3	48.9	34.83	36.3082	2	0.742499	0	0	74.6717
16	Dalteparin Sodium Injection	Injection	XB01A	ANTITHROMBOTIC AGENTS	2020q4	48.9	34.83	36.3082	2	0.742499	0	0	67.1624
16	Dalteparin Sodium Injection	Injection	XB01A	ANTITHROMBOTIC AGENTS	2021q1	48.9	34.84	35.5716	2	0.727436	0	0	62.3343
16	Dalteparin Sodium Injection	Injection	XB01A	ANTITHROMBOTIC AGENTS	2021q2	48.9	34.69	35.4185	2	0.724304	0	0	70.202
16	Dalteparin Sodium Injection	Injection	XB01A	ANTITHROMBOTIC AGENTS	2021q3	48.9	34.69	35.4185	2	0.724304	0	0	69.6154
16	Dalteparin Sodium Injection	Injection	XB01A	ANTITHROMBOTIC AGENTS	2021q4	48.9	34.69	35.4185	2	0.724304	0	0	67.9859
16	Dalteparin Sodium Injection	Injection	XB01A	ANTITHROMBOTIC AGENTS	2022q1	48.9	34.69	34.69	2	0.709407	0	0	61.3912
16	Dalteparin Sodium Injection	Injection	XB01A	ANTITHROMBOTIC AGENTS	2022q2	48.9	34.69	34.69	2	0.709407	0	0	70.4038
17	Enoxaparin Sodium Injection	Injection	XB01A	ANTITHROMBOTIC AGENTS	2015q4	56.09	48.5	56.0947	0	1.00008	0	0	0.003
17	Enoxaparin Sodium Injection	Injection	XB01A	ANTITHROMBOTIC AGENTS	2016q1	56.09	60.4	68.4213	1	1.21985	0	0	0.163
17	Enoxaparin Sodium Injection	Injection	XB01A	ANTITHROMBOTIC AGENTS	2016q2	56.09	59.85	67.7983	1	1.20874	0	0	0.32
17	Enoxaparin Sodium Injection	Injection	XB01A	ANTITHROMBOTIC AGENTS	2016q3	56.09	59.85	67.7983	1	1.20874	0	0	0.633
17	Enoxaparin Sodium Injection	Injection	XB01A	ANTITHROMBOTIC AGENTS	2016q4	56.09	59.59	67.5037	1	1.20349	0	0	1.18
17	Enoxaparin Sodium Injection	Injection	XB01A	ANTITHROMBOTIC AGENTS	2017q1	56.09	59.59	66.1153	1	1.17874	0	0	1.003
17	Enoxaparin Sodium Injection	Injection	XB01A	ANTITHROMBOTIC AGENTS	2017q2	56.09	57.59	63.8963	1	1.13917	0	0	1.2692
17	Enoxaparin Sodium Injection	Injection	XB01A	ANTITHROMBOTIC AGENTS	2017q3	56.09	57.59	63.8963	1	1.13917	0	0	2.8678
17	Enoxaparin Sodium Injection	Injection	XB01A	ANTITHROMBOTIC AGENTS	2017q4	56.09	57.59	63.8963	1	1.13917	0	0	4.7264
17	Enoxaparin Sodium Injection	Injection	XB01A	ANTITHROMBOTIC AGENTS	2018q1	56.09	59.59	64.7555	1	1.15449	0	0	4.8128
17	Enoxaparin Sodium Injection	Injection	XB01A	ANTITHROMBOTIC AGENTS	2018q2	56.09	59.59	64.7555	1	1.15449	0	0	6.0619
17	Enoxaparin Sodium Injection	Injection	XB01A	ANTITHROMBOTIC AGENTS	2018q3	56.09	56.76	61.6801	1	1.09966	0	0	6.9904
17	Enoxaparin Sodium Injection	Injection	XB01A	ANTITHROMBOTIC AGENTS	2018q4	56.09	59.01	64.1252	1	1.14326	0	0	6.3513
17	Enoxaparin Sodium Injection	Injection	XB01A	ANTITHROMBOTIC AGENTS	2019q1	56.09	59.01	62.8062	1	1.11974	0	0	7.5712
17	Enoxaparin Sodium Injection	Injection	XB01A	ANTITHROMBOTIC AGENTS	2019q2	56.09	59.01	62.8062	1	1.11974	0	0	7.7629
17	Enoxaparin Sodium Injection	Injection	XB01A	ANTITHROMBOTIC AGENTS	2019q3	56.09	59.01	62.8062	1	1.11974	0	0	8.0148
17	Enoxaparin Sodium Injection	Injection	XB01A	ANTITHROMBOTIC AGENTS	2019q4	56.09	59.01	62.8062	1	1.11974	0	0	6.914
17	Enoxaparin Sodium Injection	Injection	XB01A	ANTITHROMBOTIC AGENTS	2020q1	56.09	59.01	61.5144	1	1.09671	0	0	6.2957
17	Enoxaparin Sodium Injection	Injection	XB01A	ANTITHROMBOTIC AGENTS	2020q2	56.09	59.01	61.5144	1	1.09671	0	0	8.3239
17	Enoxaparin Sodium Injection	Injection	XB01A	ANTITHROMBOTIC AGENTS	2020q3	56.09	59.01	61.5144	1	1.09671	0	0	8.8641
17	Enoxaparin Sodium Injection	Injection	XB01A	ANTITHROMBOTIC AGENTS	2020q4	56.09	58.97	61.4727	1	1.09597	0	0	9.5832
17	Enoxaparin Sodium Injection	Injection	XB01A	ANTITHROMBOTIC AGENTS	2021q1	56.09	58.97	60.2084	1	1.07342	0	0	11.1444
17	Enoxaparin Sodium Injection	Injection	XB01A	ANTITHROMBOTIC AGENTS	2021q2	56.09	58.97	60.2084	1	1.07342	0	0	12.5867
17	Enoxaparin Sodium Injection	Injection	XB01A	ANTITHROMBOTIC AGENTS	2021q3	56.09	58.97	60.2084	1	1.07342	0	0	15.2107
17	Enoxaparin Sodium Injection	Injection	XB01A	ANTITHROMBOTIC AGENTS	2021q4	56.09	58.97	60.2084	1	1.07342	0	0	17.6632
17	Enoxaparin Sodium Injection	Injection	XB01A	ANTITHROMBOTIC AGENTS	2022q1	56.09	56.69	56.69	1	1.0107	0	0	16.1146
17	Enoxaparin Sodium Injection	Injection	XB01A	ANTITHROMBOTIC AGENTS	2022q2	56.09	56.69	56.69	1	1.0107	0	0	16.151
18	Compound Amino Acid Injection	Injection	XB05B	I.V. SOLUTIONS	2019q1	84.08	79	84.0822	0	1.00003	0	0	18.327
18	Compound Amino Acid Injection	Injection	XB05B	I.V. SOLUTIONS	2019q2	84.08	69.71	74.1946	1	0.882429	0	0	20.1913
18	Compound Amino Acid Injection	Injection	XB05B	I.V. SOLUTIONS	2019q3	84.08	69.71	74.1946	1	0.882429	0	0	19.4188
18	Compound Amino Acid Injection	Injection	XB05B	I.V. SOLUTIONS	2019q4	84.08	69.49	73.9604	1	0.879644	0	0	17.309
18	Compound Amino Acid Injection	Injection	XB05B	I.V. SOLUTIONS	2020q1	84.08	69.49	72.4392	1	0.861551	0	0	11.4194
18	Compound Amino Acid Injection	Injection	XB05B	I.V. SOLUTIONS	2020q2	84.08	71.46	74.4928	2	0.885976	0	0	12.6895
18	Compound Amino Acid Injection	Injection	XB05B	I.V. SOLUTIONS	2020q3	84.08	70.85	73.8569	2	0.878413	0	0	12.8534
18	Compound Amino Acid Injection	Injection	XB05B	I.V. SOLUTIONS	2020q4	84.08	70.85	73.8569	2	0.878413	0	0	10.9323
18	Compound Amino Acid Injection	Injection	XB05B	I.V. SOLUTIONS	2021q1	84.08	91.38	93.299	3	1.10965	0	0	10.132
18	Compound Amino Acid Injection	Injection	XB05B	I.V. SOLUTIONS	2021q2	84.08	91.38	93.299	3	1.10965	0	0	9.2615
18	Compound Amino Acid Injection	Injection	XB05B	I.V. SOLUTIONS	2021q3	84.08	80.33	82.0169	3	0.975463	0	0	8.4898
18	Compound Amino Acid Injection	Injection	XB05B	I.V. SOLUTIONS	2021q4	84.08	80.33	82.0169	3	0.975463	0	0	8.7207
18	Compound Amino Acid Injection	Injection	XB05B	I.V. SOLUTIONS	2022q1	84.08	80.33	80.33	3	0.9554	0	0	8.4842
18	Compound Amino Acid Injection	Injection	XB05B	I.V. SOLUTIONS	2022q2	84.08	80.33	80.33	3	0.9554	0	0	8.3696
19	Hemofiltration Basic Solution	Injection	XB06	OTHER HEMATOLOGICAL AGENTS	2018q3	104.05	95.75	104.05	0	0.999999	0	0	30.7387
19	Hemofiltration Basic Solution	Injection	XB06	OTHER HEMATOLOGICAL AGENTS	2018q4	104.05	84.13	91.4227	1	0.878642	0	0	31.7111
19	Hemofiltration Basic Solution	Injection	XB06	OTHER HEMATOLOGICAL AGENTS	2019q1	104.05	81.5	86.7431	1	0.833667	0	0	37.5741
19	Hemofiltration Basic Solution	Injection	XB06	OTHER HEMATOLOGICAL AGENTS	2019q2	104.05	87.33	92.9481	2	0.893303	0	0	34.4851
19	Hemofiltration Basic Solution	Injection	XB06	OTHER HEMATOLOGICAL AGENTS	2019q3	104.05	87.33	92.9481	2	0.893303	0	0	37.0389
19	Hemofiltration Basic Solution	Injection	XB06	OTHER HEMATOLOGICAL AGENTS	2019q4	104.05	87.33	92.9481	2	0.893303	0	0	40.0905
19	Hemofiltration Basic Solution	Injection	XB06	OTHER HEMATOLOGICAL AGENTS	2020q1	104.05	64.5	67.2374	2	0.646203	0	0	43.8327
19	Hemofiltration Basic Solution	Injection	XB06	OTHER HEMATOLOGICAL AGENTS	2020q2	104.05	63.83	66.539	2	0.639491	0	0	46.6042
19	Hemofiltration Basic Solution	Injection	XB06	OTHER HEMATOLOGICAL AGENTS	2020q3	104.05	62.67	65.3298	2	0.627869	0	0	54.7231
19	Hemofiltration Basic Solution	Injection	XB06	OTHER HEMATOLOGICAL AGENTS	2020q4	104.05	62.67	65.3298	2	0.627869	0	0	56.3571
19	Hemofiltration Basic Solution	Injection	XB06	OTHER HEMATOLOGICAL AGENTS	2021q1	104.05	57.37	58.5748	2	0.562948	0	0	56.7903
19	Hemofiltration Basic Solution	Injection	XB06	OTHER HEMATOLOGICAL AGENTS	2021q2	104.05	55.25	56.4102	2	0.542146	0	0	56.3391
19	Hemofiltration Basic Solution	Injection	XB06	OTHER HEMATOLOGICAL AGENTS	2021q3	104.05	54.89	56.0427	2	0.538613	0	0	61.3459
19	Hemofiltration Basic Solution	Injection	XB06	OTHER HEMATOLOGICAL AGENTS	2021q4	104.05	54.89	56.0427	2	0.538613	0	0	62.7577
19	Hemofiltration Basic Solution	Injection	XB06	OTHER HEMATOLOGICAL AGENTS	2022q1	104.05	54.89	54.89	2	0.527535	0	0	69.0958
19	Hemofiltration Basic Solution	Injection	XB06	OTHER HEMATOLOGICAL AGENTS	2022q2	104.05	54.56	54.56	2	0.524363	0	0	64.5766
20	Ivabradine Hydrochloride Tablets	Tablets	XC01E	OTHER CARDIAC PREPARATIONS	2021q2	123.67	121.13	123.674	0	1.00003	0	0	242.326
20	Ivabradine Hydrochloride Tablets	Tablets	XC01E	OTHER CARDIAC PREPARATIONS	2021q3	123.67	118	120.478	1	0.974189	0	0	239.051
20	Ivabradine Hydrochloride Tablets	Tablets	XC01E	OTHER CARDIAC PREPARATIONS	2021q4	123.67	117	119.457	2	0.965934	0	0	250.145
20	Ivabradine Hydrochloride Tablets	Tablets	XC01E	OTHER CARDIAC PREPARATIONS	2022q1	123.67	115.96	115.96	3	0.937657	0	0	259.533
20	Ivabradine Hydrochloride Tablets	Tablets	XC01E	OTHER CARDIAC PREPARATIONS	2022q2	123.67	115.21	115.21	3	0.931592	0	0	265.409
21	Olmesartan Medoxomil and Hydrochlorothiazide Tablets	Tablets	XC09D	ANGIOTENSIN II ANTAGONISTS, COMBINATIONS	2020q4	48.65	46.67	48.6507	0	1.00001	0	0	205.222
21	Olmesartan Medoxomil and Hydrochlorothiazide Tablets	Tablets	XC09D	ANGIOTENSIN II ANTAGONISTS, COMBINATIONS	2021q1	48.65	44.78	45.7204	1	0.939782	0	0	241.516
21	Olmesartan Medoxomil and Hydrochlorothiazide Tablets	Tablets	XC09D	ANGIOTENSIN II ANTAGONISTS, COMBINATIONS	2021q2	48.65	44.77	45.7102	1	0.939572	0	0	281.026
21	Olmesartan Medoxomil and Hydrochlorothiazide Tablets	Tablets	XC09D	ANGIOTENSIN II ANTAGONISTS, COMBINATIONS	2021q3	48.65	43.42	44.3318	1	0.91124	0	0	285.205
21	Olmesartan Medoxomil and Hydrochlorothiazide Tablets	Tablets	XC09D	ANGIOTENSIN II ANTAGONISTS, COMBINATIONS	2021q4	48.65	43.42	44.3318	1	0.91124	0	0	328.046
21	Olmesartan Medoxomil and Hydrochlorothiazide Tablets	Tablets	XC09D	ANGIOTENSIN II ANTAGONISTS, COMBINATIONS	2022q1	48.65	43.17	43.17	2	0.887359	0	0	299.007
21	Olmesartan Medoxomil and Hydrochlorothiazide Tablets	Tablets	XC09D	ANGIOTENSIN II ANTAGONISTS, COMBINATIONS	2022q2	48.65	43.17	43.17	2	0.887359	0	0	244.791
22	Tacalcitol Ointment	ointment	XD05	ANTIPSORIATICS	2020q4	45.65	43.79	45.6485	0	0.999967	0	0	2.0711
22	Tacalcitol Ointment	ointment	XD05	ANTIPSORIATICS	2021q1	45.65	38.92	39.7373	1	0.870478	0	0	2.3425
22	Tacalcitol Ointment	ointment	XD05	ANTIPSORIATICS	2021q2	45.65	38.92	39.7373	1	0.870478	0	0	2.4319
22	Tacalcitol Ointment	ointment	XD05	ANTIPSORIATICS	2021q3	45.65	38.92	39.7373	1	0.870478	0	0	2.0865
22	Tacalcitol Ointment	ointment	XD05	ANTIPSORIATICS	2021q4	45.65	38.92	39.7373	1	0.870478	0	0	1.7558
22	Tacalcitol Ointment	ointment	XD05	ANTIPSORIATICS	2022q1	45.65	38.92	38.92	1	0.852574	0	0	1.8173
22	Tacalcitol Ointment	ointment	XD05	ANTIPSORIATICS	2022q2	45.65	38.92	38.92	1	0.852574	0	0	1.6177
23	HalometasoneCream	creams	XD07	CORTICOSTEROIDS, DERMATOLOGICAL PREPARATIONS	2016q1	25.82	22.79	25.8166	0	0.999868	0	0	6.4472
23	HalometasoneCream	creams	XD07	CORTICOSTEROIDS, DERMATOLOGICAL PREPARATIONS	2016q2	25.82	21.49	24.3439	1	0.942833	0	0	7.3452
23	HalometasoneCream	creams	XD07	CORTICOSTEROIDS, DERMATOLOGICAL PREPARATIONS	2016q3	25.82	17.25	19.5409	1	0.756811	0	0	7.4201
23	HalometasoneCream	creams	XD07	CORTICOSTEROIDS, DERMATOLOGICAL PREPARATIONS	2016q4	25.82	22.32	25.2842	1	0.979247	0	0	5.4213
23	HalometasoneCream	creams	XD07	CORTICOSTEROIDS, DERMATOLOGICAL PREPARATIONS	2017q1	25.82	18.83	20.892	1	0.809138	0	0	3.8518
23	HalometasoneCream	creams	XD07	CORTICOSTEROIDS, DERMATOLOGICAL PREPARATIONS	2017q2	25.82	17.29	19.1833	1	0.742963	0	0	5.7224
23	HalometasoneCream	creams	XD07	CORTICOSTEROIDS, DERMATOLOGICAL PREPARATIONS	2017q3	25.82	22.34	24.7863	1	0.959966	0	0	5.1084
23	HalometasoneCream	creams	XD07	CORTICOSTEROIDS, DERMATOLOGICAL PREPARATIONS	2017q4	25.82	22.68	25.1635	1	0.974576	0	0	3.8656
23	HalometasoneCream	creams	XD07	CORTICOSTEROIDS, DERMATOLOGICAL PREPARATIONS	2018q1	25.82	22.26	24.1896	1	0.936854	0	0	2.8589
23	HalometasoneCream	creams	XD07	CORTICOSTEROIDS, DERMATOLOGICAL PREPARATIONS	2018q2	25.82	22.44	24.3852	1	0.94443	0	0	3.5032
23	HalometasoneCream	creams	XD07	CORTICOSTEROIDS, DERMATOLOGICAL PREPARATIONS	2018q3	25.82	21.65	23.5267	1	0.911181	0	0	1.2259
23	HalometasoneCream	creams	XD07	CORTICOSTEROIDS, DERMATOLOGICAL PREPARATIONS	2018q4	25.82	22.44	24.3852	1	0.94443	0	0	0.6193
23	HalometasoneCream	creams	XD07	CORTICOSTEROIDS, DERMATOLOGICAL PREPARATIONS	2019q1	25.82	17.72	18.86	1	0.73044	0	0	0.9375
23	HalometasoneCream	creams	XD07	CORTICOSTEROIDS, DERMATOLOGICAL PREPARATIONS	2019q2	25.82	17.72	18.86	1	0.73044	0	0	1.1996
23	HalometasoneCream	creams	XD07	CORTICOSTEROIDS, DERMATOLOGICAL PREPARATIONS	2019q3	25.82	21.65	23.0428	1	0.89244	0	0	1.1952
23	HalometasoneCream	creams	XD07	CORTICOSTEROIDS, DERMATOLOGICAL PREPARATIONS	2019q4	25.82	23.09	24.5754	2	0.951798	0	0	0.9104
23	HalometasoneCream	creams	XD07	CORTICOSTEROIDS, DERMATOLOGICAL PREPARATIONS	2020q1	25.82	20.63	21.5056	3	0.832903	0	0	0.665
23	HalometasoneCream	creams	XD07	CORTICOSTEROIDS, DERMATOLOGICAL PREPARATIONS	2020q2	25.82	21.17	22.0685	3	0.854705	0	0	1.2137
23	HalometasoneCream	creams	XD07	CORTICOSTEROIDS, DERMATOLOGICAL PREPARATIONS	2020q3	25.82	20.96	21.8496	3	0.846226	0	0	1.3912
23	HalometasoneCream	creams	XD07	CORTICOSTEROIDS, DERMATOLOGICAL PREPARATIONS	2020q4	25.82	21.34	22.2457	3	0.861568	0	0	1.1411
23	HalometasoneCream	creams	XD07	CORTICOSTEROIDS, DERMATOLOGICAL PREPARATIONS	2021q1	25.82	20.55	20.9815	3	0.812608	0	0	1.2609
23	HalometasoneCream	creams	XD07	CORTICOSTEROIDS, DERMATOLOGICAL PREPARATIONS	2021q2	25.82	20.1	20.5221	3	0.794814	0	0	1.5119
23	HalometasoneCream	creams	XD07	CORTICOSTEROIDS, DERMATOLOGICAL PREPARATIONS	2021q3	25.82	21.65	22.1046	3	0.856106	0	0	1.598
23	HalometasoneCream	creams	XD07	CORTICOSTEROIDS, DERMATOLOGICAL PREPARATIONS	2021q4	25.82	20.1	20.5221	3	0.794814	0	0	1.0817
23	HalometasoneCream	creams	XD07	CORTICOSTEROIDS, DERMATOLOGICAL PREPARATIONS	2022q1	25.82	20.1	20.1	3	0.778466	0	0	1.3932
23	HalometasoneCream	creams	XD07	CORTICOSTEROIDS, DERMATOLOGICAL PREPARATIONS	2022q2	25.82	20.1	20.1	3	0.778466	0	0	1.5197
24	Rasagiline Mesylate Tablets	Tablets	XN04B	DOPAMINERGIC AGENTS	2021q1	624.73	611.88	624.729	0	0.999999	0	0	13.0173
24	Rasagiline Mesylate Tablets	Tablets	XN04B	DOPAMINERGIC AGENTS	2021q2	624.73	518	528.878	1	0.846571	0	0	16.0312
24	Rasagiline Mesylate Tablets	Tablets	XN04B	DOPAMINERGIC AGENTS	2021q3	624.73	518	528.878	1	0.846571	0	0	18.9929
24	Rasagiline Mesylate Tablets	Tablets	XN04B	DOPAMINERGIC AGENTS	2021q4	624.73	494.67	505.058	2	0.808442	0	0	25.8767
24	Rasagiline Mesylate Tablets	Tablets	XN04B	DOPAMINERGIC AGENTS	2022q1	624.73	474.4	474.4	2	0.759368	0	0	27.1719
24	Rasagiline Mesylate Tablets	Tablets	XN04B	DOPAMINERGIC AGENTS	2022q2	624.73	474.4	474.4	2	0.759368	0	0	28.5576
25	TopiramateTablets	Tablets	XN03A	ANTIEPILEPTICS	2021q1	83.85	82.13	83.8547	0	1.00006	0	0	524.727
25	TopiramateTablets	Tablets	XN03A	ANTIEPILEPTICS	2021q2	83.85	76.09	77.6879	1	0.92651	0	0	529.649
25	TopiramateTablets	Tablets	XN03A	ANTIEPILEPTICS	2021q3	83.85	76.09	77.6879	1	0.92651	0	0	519.472
25	TopiramateTablets	Tablets	XN03A	ANTIEPILEPTICS	2021q4	83.85	76.14	77.7389	2	0.927119	0	0	592.081
25	TopiramateTablets	Tablets	XN03A	ANTIEPILEPTICS	2022q1	83.85	76.14	76.14	2	0.90805	0	0	475.414
25	TopiramateTablets	Tablets	XN03A	ANTIEPILEPTICS	2022q2	83.85	76.14	76.14	2	0.90805	0	0	452.73
26	Oxycodone & Acetaminophen Tablets	Tablets	XN02B	OTHER ANALGESICS AND ANTIPYRETICS	2017q3	52.01	46.88	52.0135	0	1.00007	0	0	613.616
26	Oxycodone & Acetaminophen Tablets	Tablets	XN02B	OTHER ANALGESICS AND ANTIPYRETICS	2017q4	52.01	44.03	48.8514	1	0.93927	0	0	550.811
26	Oxycodone & Acetaminophen Tablets	Tablets	XN02B	OTHER ANALGESICS AND ANTIPYRETICS	2018q1	52.01	42.66	46.3579	1	0.891327	0	0	518.677
26	Oxycodone & Acetaminophen Tablets	Tablets	XN02B	OTHER ANALGESICS AND ANTIPYRETICS	2018q2	52.01	42.8	46.51	1	0.894252	0	0	572.085
26	Oxycodone & Acetaminophen Tablets	Tablets	XN02B	OTHER ANALGESICS AND ANTIPYRETICS	2018q3	52.01	42.66	46.3579	1	0.891327	0	0	612.334
26	Oxycodone & Acetaminophen Tablets	Tablets	XN02B	OTHER ANALGESICS AND ANTIPYRETICS	2018q4	52.01	42.66	46.3579	1	0.891327	0	0	590.547
26	Oxycodone & Acetaminophen Tablets	Tablets	XN02B	OTHER ANALGESICS AND ANTIPYRETICS	2019q1	52.01	42.66	45.4044	1	0.872994	0	0	610.917
26	Oxycodone & Acetaminophen Tablets	Tablets	XN02B	OTHER ANALGESICS AND ANTIPYRETICS	2019q2	52.01	42.66	45.4044	1	0.872994	0	0	629.735
26	Oxycodone & Acetaminophen Tablets	Tablets	XN02B	OTHER ANALGESICS AND ANTIPYRETICS	2019q3	52.01	42.66	45.4044	2	0.872994	0	0	562.821
26	Oxycodone & Acetaminophen Tablets	Tablets	XN02B	OTHER ANALGESICS AND ANTIPYRETICS	2019q4	52.01	42.66	45.4044	2	0.872994	0	0	474.916
26	Oxycodone & Acetaminophen Tablets	Tablets	XN02B	OTHER ANALGESICS AND ANTIPYRETICS	2020q1	52.01	42.66	44.4705	2	0.855038	0	0	360.729
26	Oxycodone & Acetaminophen Tablets	Tablets	XN02B	OTHER ANALGESICS AND ANTIPYRETICS	2020q2	52.01	42.66	44.4705	2	0.855038	0	0	446.494
26	Oxycodone & Acetaminophen Tablets	Tablets	XN02B	OTHER ANALGESICS AND ANTIPYRETICS	2020q3	52.01	42.66	44.4705	2	0.855038	0	0	501.393
26	Oxycodone & Acetaminophen Tablets	Tablets	XN02B	OTHER ANALGESICS AND ANTIPYRETICS	2020q4	52.01	42.66	44.4705	2	0.855038	0	0	469.441
26	Oxycodone & Acetaminophen Tablets	Tablets	XN02B	OTHER ANALGESICS AND ANTIPYRETICS	2021q1	52.01	42.66	43.5559	2	0.837452	0	0	402.036
26	Oxycodone & Acetaminophen Tablets	Tablets	XN02B	OTHER ANALGESICS AND ANTIPYRETICS	2021q2	52.01	42.66	43.5559	2	0.837452	0	0	451.678
26	Oxycodone & Acetaminophen Tablets	Tablets	XN02B	OTHER ANALGESICS AND ANTIPYRETICS	2021q3	52.01	42.66	43.5559	2	0.837452	0	0	447.867
26	Oxycodone & Acetaminophen Tablets	Tablets	XN02B	OTHER ANALGESICS AND ANTIPYRETICS	2021q4	52.01	42.66	43.5559	2	0.837452	0	0	478.431
26	Oxycodone & Acetaminophen Tablets	Tablets	XN02B	OTHER ANALGESICS AND ANTIPYRETICS	2022q1	52.01	64.82	64.82	3	1.2463	0	0	432.06
26	Oxycodone & Acetaminophen Tablets	Tablets	XN02B	OTHER ANALGESICS AND ANTIPYRETICS	2022q2	52.01	64.82	64.82	3	1.2463	0	0	439.387
27	Mivacurium Chloride Injection	Injection	XM03	MUSCLE RELAXANTS	2021q1	82.99	81.28	82.9869	0	0.999962	0	0	1.7007
27	Mivacurium Chloride Injection	Injection	XM03	MUSCLE RELAXANTS	2021q2	82.99	80.415	82.1037	1	0.989321	0	0	2.0771
27	Mivacurium Chloride Injection	Injection	XM03	MUSCLE RELAXANTS	2021q3	82.99	80	81.68	1	0.984215	0	0	1.7429
27	Mivacurium Chloride Injection	Injection	XM03	MUSCLE RELAXANTS	2021q4	82.99	80	81.68	1	0.984215	0	0	0.4224
27	Mivacurium Chloride Injection	Injection	XM03	MUSCLE RELAXANTS	2022q1	82.99	80	80	1	0.963972	0	0	0.707
27	Mivacurium Chloride Injection	Injection	XM03	MUSCLE RELAXANTS	2022q2	82.99	80	80	1	0.963972	0	0	0.8978
28	Mycophenolate Sodium Enteric-coated Tablets	Tablets	XL04A	IMMUNOSUPPRESSANTS	2020q1	2477.35	2426.4	2477.35	1	1	0	0	457.491
28	Mycophenolate Sodium Enteric-coated Tablets	Tablets	XL04A	IMMUNOSUPPRESSANTS	2021q2	2477.35	2039.58	2082.41	1	0.84058	0	0	472.824
28	Mycophenolate Sodium Enteric-coated Tablets	Tablets	XL04A	IMMUNOSUPPRESSANTS	2021q3	2477.35	2039.58	2082.41	1	0.84058	0	0	500.201
28	Mycophenolate Sodium Enteric-coated Tablets	Tablets	XL04A	IMMUNOSUPPRESSANTS	2021q4	2477.35	1803.78	1841.66	1	0.743399	0	0	521.257
28	Mycophenolate Sodium Enteric-coated Tablets	Tablets	XL04A	IMMUNOSUPPRESSANTS	2022q1	2477.35	1690.98	1690.98	1	0.682576	0	0	536.758
28	Mycophenolate Sodium Enteric-coated Tablets	Tablets	XL04A	IMMUNOSUPPRESSANTS	2022q2	2477.35	1690.98	1690.98	1	0.682576	0	0	527.28
29	DasatinibTablets	Tablets	XL01X	OTHER ANTINEOPLASTIC AGENTS	2014q1	37286.3	31575	37286.3	0	1	0	0	0.468
29	DasatinibTablets	Tablets	XL01X	OTHER ANTINEOPLASTIC AGENTS	2014q2	37286.3	17908.9	21148.3	1	0.567187	0	0	0.5242
29	DasatinibTablets	Tablets	XL01X	OTHER ANTINEOPLASTIC AGENTS	2014q3	37286.3	17908.9	21148.3	1	0.567187	0	0	0.6538
29	DasatinibTablets	Tablets	XL01X	OTHER ANTINEOPLASTIC AGENTS	2014q4	37286.3	17901.4	21139.4	1	0.566949	0	0	0.782
29	DasatinibTablets	Tablets	XL01X	OTHER ANTINEOPLASTIC AGENTS	2015q1	37286.3	17901.4	20704.7	1	0.555288	0	0	1.1792
29	DasatinibTablets	Tablets	XL01X	OTHER ANTINEOPLASTIC AGENTS	2015q2	37286.3	17901.4	20704.7	1	0.555288	0	0	1.5218
29	DasatinibTablets	Tablets	XL01X	OTHER ANTINEOPLASTIC AGENTS	2015q3	37286.3	17901.4	20704.7	1	0.555288	0	0	2.9116
29	DasatinibTablets	Tablets	XL01X	OTHER ANTINEOPLASTIC AGENTS	2015q4	37286.3	17901.4	20704.7	1	0.555288	0	0	2.5566
29	DasatinibTablets	Tablets	XL01X	OTHER ANTINEOPLASTIC AGENTS	2016q1	37286.3	16358	18530.4	1	0.496976	0	0	3.9693
29	DasatinibTablets	Tablets	XL01X	OTHER ANTINEOPLASTIC AGENTS	2016q2	37286.3	16358	18530.4	1	0.496976	0	0	4.4317
29	DasatinibTablets	Tablets	XL01X	OTHER ANTINEOPLASTIC AGENTS	2016q3	37286.3	17901.4	20278.8	1	0.543867	0	0	6.2677
29	DasatinibTablets	Tablets	XL01X	OTHER ANTINEOPLASTIC AGENTS	2016q4	37286.3	17901.4	20278.8	1	0.543867	0	0	6.2181
29	DasatinibTablets	Tablets	XL01X	OTHER ANTINEOPLASTIC AGENTS	2017q1	37286.3	15761.4	17487.4	1	0.469002	0	0	7.8771
29	DasatinibTablets	Tablets	XL01X	OTHER ANTINEOPLASTIC AGENTS	2017q2	37286.3	17410.2	19316.7	1	0.518064	0	0	8.7929
29	DasatinibTablets	Tablets	XL01X	OTHER ANTINEOPLASTIC AGENTS	2017q3	37286.3	6075.8	6741.12	1	0.180794	0	0	11.4431
29	DasatinibTablets	Tablets	XL01X	OTHER ANTINEOPLASTIC AGENTS	2017q4	37286.3	6075.8	6741.12	1	0.180794	0	0	11.7665
29	DasatinibTablets	Tablets	XL01X	OTHER ANTINEOPLASTIC AGENTS	2018q1	37286.3	6019.13	6540.89	1	0.175423	0	0	15.0524
29	DasatinibTablets	Tablets	XL01X	OTHER ANTINEOPLASTIC AGENTS	2018q2	37286.3	6501.17	7064.71	2	0.189472	0	0	16.9163
29	DasatinibTablets	Tablets	XL01X	OTHER ANTINEOPLASTIC AGENTS	2018q3	37286.3	6951.62	7554.21	3	0.2026	0	0	21.816
29	DasatinibTablets	Tablets	XL01X	OTHER ANTINEOPLASTIC AGENTS	2018q4	37286.3	6564.57	7133.61	3	0.19132	0	0	24.8978
29	DasatinibTablets	Tablets	XL01X	OTHER ANTINEOPLASTIC AGENTS	2019q1	37286.3	6564.57	6986.88	3	0.187385	0	0	22.8307
29	DasatinibTablets	Tablets	XL01X	OTHER ANTINEOPLASTIC AGENTS	2019q2	37286.3	6540.16	6960.9	3	0.186688	0	0	25.5751
29	DasatinibTablets	Tablets	XL01X	OTHER ANTINEOPLASTIC AGENTS	2019q3	37286.3	6498.1	6916.14	3	0.185487	0	0	29.3644
29	DasatinibTablets	Tablets	XL01X	OTHER ANTINEOPLASTIC AGENTS	2019q4	37286.3	6498.1	6916.14	3	0.185487	0	0	28.6749
29	DasatinibTablets	Tablets	XL01X	OTHER ANTINEOPLASTIC AGENTS	2020q1	37286.3	6376.84	6647.48	3	0.178282	0	0	30.1134
29	DasatinibTablets	Tablets	XL01X	OTHER ANTINEOPLASTIC AGENTS	2020q2	37286.3	6433.09	6706.12	3	0.179855	0	0	30.969
29	DasatinibTablets	Tablets	XL01X	OTHER ANTINEOPLASTIC AGENTS	2020q3	37286.3	6433.09	6706.12	3	0.179855	0	0	34.0018
29	DasatinibTablets	Tablets	XL01X	OTHER ANTINEOPLASTIC AGENTS	2020q4	37286.3	6433.09	6706.12	3	0.179855	0	0	31.2664
29	DasatinibTablets	Tablets	XL01X	OTHER ANTINEOPLASTIC AGENTS	2021q1	37286.3	6320.38	6453.11	3	0.173069	0	0	30.0838
29	DasatinibTablets	Tablets	XL01X	OTHER ANTINEOPLASTIC AGENTS	2021q2	37286.3	6264.14	6395.69	3	0.171529	0	0	32.6976
29	DasatinibTablets	Tablets	XL01X	OTHER ANTINEOPLASTIC AGENTS	2021q3	37286.3	5651.23	5769.91	4	0.154746	0	0	35.3757
29	DasatinibTablets	Tablets	XL01X	OTHER ANTINEOPLASTIC AGENTS	2021q4	37286.3	5651.06	5769.73	4	0.154741	0	0	35.6623
29	DasatinibTablets	Tablets	XL01X	OTHER ANTINEOPLASTIC AGENTS	2022q1	37286.3	5650.83	5650.83	4	0.151552	0	0	28.4227
29	DasatinibTablets	Tablets	XL01X	OTHER ANTINEOPLASTIC AGENTS	2022q2	37286.3	5650.83	5650.83	4	0.151552	0	0	24.7634
30	Entecavir Dispersible Tablets	Tablets	XJ05A	DIRECT ACTING ANTIVIRALS	2014q1	278.01	235.43	278.015	0	1.00002	0	0	522.258
30	Entecavir Dispersible Tablets	Tablets	XJ05A	DIRECT ACTING ANTIVIRALS	2014q2	278.01	165.66	195.625	1	0.703661	0	0	560.919
30	Entecavir Dispersible Tablets	Tablets	XJ05A	DIRECT ACTING ANTIVIRALS	2014q3	278.01	165.66	195.625	1	0.703661	0	0	624.056
30	Entecavir Dispersible Tablets	Tablets	XJ05A	DIRECT ACTING ANTIVIRALS	2014q4	278.01	165.66	195.625	1	0.703661	0	0	584.463
30	Entecavir Dispersible Tablets	Tablets	XJ05A	DIRECT ACTING ANTIVIRALS	2015q1	278.01	165.66	191.601	1	0.689188	0	0	555.475
30	Entecavir Dispersible Tablets	Tablets	XJ05A	DIRECT ACTING ANTIVIRALS	2015q2	278.01	164.56	190.329	1	0.684611	0	0	618.938
30	Entecavir Dispersible Tablets	Tablets	XJ05A	DIRECT ACTING ANTIVIRALS	2015q3	278.01	164.56	190.329	1	0.684611	0	0	644.018
30	Entecavir Dispersible Tablets	Tablets	XJ05A	DIRECT ACTING ANTIVIRALS	2015q4	278.01	164.56	190.329	1	0.684611	0	0	598.742
30	Entecavir Dispersible Tablets	Tablets	XJ05A	DIRECT ACTING ANTIVIRALS	2016q1	278.01	164.56	186.414	1	0.67053	0	0	609.779
30	Entecavir Dispersible Tablets	Tablets	XJ05A	DIRECT ACTING ANTIVIRALS	2016q2	278.01	164.51	186.357	1	0.670326	0	0	599.89
30	Entecavir Dispersible Tablets	Tablets	XJ05A	DIRECT ACTING ANTIVIRALS	2016q3	278.01	164.56	186.414	1	0.67053	0	0	606.235
30	Entecavir Dispersible Tablets	Tablets	XJ05A	DIRECT ACTING ANTIVIRALS	2016q4	278.01	164.56	186.414	1	0.67053	0	0	585.296
30	Entecavir Dispersible Tablets	Tablets	XJ05A	DIRECT ACTING ANTIVIRALS	2017q1	278.01	145.34	161.255	1	0.580034	0	0	607.087
30	Entecavir Dispersible Tablets	Tablets	XJ05A	DIRECT ACTING ANTIVIRALS	2017q2	278.01	145.34	161.255	1	0.580034	0	0	606.694
30	Entecavir Dispersible Tablets	Tablets	XJ05A	DIRECT ACTING ANTIVIRALS	2017q3	278.01	145.34	161.255	1	0.580034	0	0	611.74
30	Entecavir Dispersible Tablets	Tablets	XJ05A	DIRECT ACTING ANTIVIRALS	2017q4	278.01	151.82	168.445	1	0.605895	0	0	565.302
30	Entecavir Dispersible Tablets	Tablets	XJ05A	DIRECT ACTING ANTIVIRALS	2018q1	278.01	145.34	157.939	1	0.568104	0	0	525.098
30	Entecavir Dispersible Tablets	Tablets	XJ05A	DIRECT ACTING ANTIVIRALS	2018q2	278.01	146.1	158.764	1	0.571074	0	0	562.76
30	Entecavir Dispersible Tablets	Tablets	XJ05A	DIRECT ACTING ANTIVIRALS	2018q3	278.01	144.55	157.08	1	0.565016	0	0	547.934
30	Entecavir Dispersible Tablets	Tablets	XJ05A	DIRECT ACTING ANTIVIRALS	2018q4	278.01	100.27	108.962	4	0.391935	0	0	540.493
30	Entecavir Dispersible Tablets	Tablets	XJ05A	DIRECT ACTING ANTIVIRALS	2019q1	278.01	93.55	99.5683	4	0.358146	0	0	433.588
30	Entecavir Dispersible Tablets	Tablets	XJ05A	DIRECT ACTING ANTIVIRALS	2019q2	278.01	93.55	99.5683	4	0.358146	0	0	431.203
30	Entecavir Dispersible Tablets	Tablets	XJ05A	DIRECT ACTING ANTIVIRALS	2019q3	278.01	94.46	100.537	5	0.36163	0	0	418.091
30	Entecavir Dispersible Tablets	Tablets	XJ05A	DIRECT ACTING ANTIVIRALS	2019q4	278.01	94.05	100.1	5	0.360061	0	0	433.976
30	Entecavir Dispersible Tablets	Tablets	XJ05A	DIRECT ACTING ANTIVIRALS	2020q1	278.01	94.05	98.0416	5	0.352655	0	0	670.126
30	Entecavir Dispersible Tablets	Tablets	XJ05A	DIRECT ACTING ANTIVIRALS	2020q2	278.01	85.55	89.1808	5	0.320783	0	0	650.88
30	Entecavir Dispersible Tablets	Tablets	XJ05A	DIRECT ACTING ANTIVIRALS	2020q3	278.01	85.5	89.1287	5	0.320595	0	0	865.054
30	Entecavir Dispersible Tablets	Tablets	XJ05A	DIRECT ACTING ANTIVIRALS	2020q4	278.01	86.08	89.7333	5	0.32277	0	0	600.741
30	Entecavir Dispersible Tablets	Tablets	XJ05A	DIRECT ACTING ANTIVIRALS	2021q1	278.01	84.74	86.5195	5	0.31121	0	0	676.325
30	Entecavir Dispersible Tablets	Tablets	XJ05A	DIRECT ACTING ANTIVIRALS	2021q2	278.01	82.86	84.6001	6	0.304306	0	0	685.982
30	Entecavir Dispersible Tablets	Tablets	XJ05A	DIRECT ACTING ANTIVIRALS	2021q3	278.01	90.13	92.0227	7	0.331005	0	0	1025.81
30	Entecavir Dispersible Tablets	Tablets	XJ05A	DIRECT ACTING ANTIVIRALS	2021q4	278.01	87.24	89.072	10	0.320391	0	0	971.499
30	Entecavir Dispersible Tablets	Tablets	XJ05A	DIRECT ACTING ANTIVIRALS	2022q1	278.01	81.43	81.43	10	0.292903	0	0	881.762
30	Entecavir Dispersible Tablets	Tablets	XJ05A	DIRECT ACTING ANTIVIRALS	2022q2	278.01	81.43	81.43	10	0.292903	0	0	815.838
31	Caspofungin Acetate For Injection	Injection	XJ02A	ANTIMYCOTICS FOR SYSTEMIC USE	2016q4	2015.97	1779.63	2015.97	0	1	0	0	4.395
31	Caspofungin Acetate For Injection	Injection	XJ02A	ANTIMYCOTICS FOR SYSTEMIC USE	2017q1	2015.97	1501	1665.36	1	0.826086	0	0	6.1302
31	Caspofungin Acetate For Injection	Injection	XJ02A	ANTIMYCOTICS FOR SYSTEMIC USE	2017q2	2015.97	1501	1665.36	1	0.826086	0	0	6.6519
31	Caspofungin Acetate For Injection	Injection	XJ02A	ANTIMYCOTICS FOR SYSTEMIC USE	2017q3	2015.97	1546.14	1715.45	1	0.850929	0	0	7.2084
31	Caspofungin Acetate For Injection	Injection	XJ02A	ANTIMYCOTICS FOR SYSTEMIC USE	2017q4	2015.97	1546.14	1715.45	1	0.850929	0	0	6.8104
31	Caspofungin Acetate For Injection	Injection	XJ02A	ANTIMYCOTICS FOR SYSTEMIC USE	2018q1	2015.97	1494.57	1624.12	1	0.805629	0	0	7.7801
31	Caspofungin Acetate For Injection	Injection	XJ02A	ANTIMYCOTICS FOR SYSTEMIC USE	2018q2	2015.97	1494.57	1624.12	1	0.805629	0	0	8.2939
31	Caspofungin Acetate For Injection	Injection	XJ02A	ANTIMYCOTICS FOR SYSTEMIC USE	2018q3	2015.97	1494.57	1624.12	1	0.805629	0	0	8.9959
31	Caspofungin Acetate For Injection	Injection	XJ02A	ANTIMYCOTICS FOR SYSTEMIC USE	2018q4	2015.97	1494.57	1624.12	1	0.805629	0	0	9.0508
31	Caspofungin Acetate For Injection	Injection	XJ02A	ANTIMYCOTICS FOR SYSTEMIC USE	2019q1	2015.97	1528	1626.3	1	0.806708	0	0	9.6374
31	Caspofungin Acetate For Injection	Injection	XJ02A	ANTIMYCOTICS FOR SYSTEMIC USE	2019q2	2015.97	1528	1626.3	1	0.806708	0	0	10.4465
31	Caspofungin Acetate For Injection	Injection	XJ02A	ANTIMYCOTICS FOR SYSTEMIC USE	2019q3	2015.97	1528	1626.3	1	0.806708	0	0	11.1206
31	Caspofungin Acetate For Injection	Injection	XJ02A	ANTIMYCOTICS FOR SYSTEMIC USE	2019q4	2015.97	1252.1	1332.65	2	0.661047	0	0	10.3971
31	Caspofungin Acetate For Injection	Injection	XJ02A	ANTIMYCOTICS FOR SYSTEMIC USE	2020q1	2015.97	1236.7	1289.19	2	0.639487	0	0	9.8289
31	Caspofungin Acetate For Injection	Injection	XJ02A	ANTIMYCOTICS FOR SYSTEMIC USE	2020q2	2015.97	1114.27	1161.56	2	0.57618	0	0	10.6371
31	Caspofungin Acetate For Injection	Injection	XJ02A	ANTIMYCOTICS FOR SYSTEMIC USE	2020q3	2015.97	1132.71	1180.78	2	0.585715	0	0	13.6328
31	Caspofungin Acetate For Injection	Injection	XJ02A	ANTIMYCOTICS FOR SYSTEMIC USE	2020q4	2015.97	1146.86	1195.53	5	0.593032	0	0	11.8035
31	Caspofungin Acetate For Injection	Injection	XJ02A	ANTIMYCOTICS FOR SYSTEMIC USE	2021q1	2015.97	948.08	967.99	5	0.480161	0	0	12.8481
31	Caspofungin Acetate For Injection	Injection	XJ02A	ANTIMYCOTICS FOR SYSTEMIC USE	2021q2	2015.97	948.08	967.99	5	0.480161	0	0	13.6548
31	Caspofungin Acetate For Injection	Injection	XJ02A	ANTIMYCOTICS FOR SYSTEMIC USE	2021q3	2015.97	934.75	954.38	5	0.47341	0	0	14.9092
31	Caspofungin Acetate For Injection	Injection	XJ02A	ANTIMYCOTICS FOR SYSTEMIC USE	2021q4	2015.97	914.68	933.888	7	0.463245	0	0	14.1383
31	Caspofungin Acetate For Injection	Injection	XJ02A	ANTIMYCOTICS FOR SYSTEMIC USE	2022q1	2015.97	905.22	905.22	8	0.449025	0	0	13.8287
31	Caspofungin Acetate For Injection	Injection	XJ02A	ANTIMYCOTICS FOR SYSTEMIC USE	2022q2	2015.97	904.88	904.88	8	0.448856	0	0	13.5761
32	Rifampicin for Injection	Injection	XJ04A	DRUGS FOR TREATMENT OF TUBERCULOSIS	2020q3	41.11	39.44	41.1139	0	1.00009	0	0	17.0776
32	Rifampicin for Injection	Injection	XJ04A	DRUGS FOR TREATMENT OF TUBERCULOSIS	2020q4	41.11	38.25	39.8734	1	0.969919	0	0	14.5193
32	Rifampicin for Injection	Injection	XJ04A	DRUGS FOR TREATMENT OF TUBERCULOSIS	2021q1	41.11	38.22	39.0226	1	0.949225	0	0	9.749
32	Rifampicin for Injection	Injection	XJ04A	DRUGS FOR TREATMENT OF TUBERCULOSIS	2021q2	41.11	38.12	38.9205	1	0.946741	0	0	12.047
32	Rifampicin for Injection	Injection	XJ04A	DRUGS FOR TREATMENT OF TUBERCULOSIS	2021q3	41.11	38.12	38.9205	1	0.946741	0	0	10.6126
32	Rifampicin for Injection	Injection	XJ04A	DRUGS FOR TREATMENT OF TUBERCULOSIS	2021q4	41.11	38.12	38.9205	1	0.946741	0	0	11.9063
32	Rifampicin for Injection	Injection	XJ04A	DRUGS FOR TREATMENT OF TUBERCULOSIS	2022q1	41.11	37.36	37.36	1	0.908781	0	0	11.6413
32	Rifampicin for Injection	Injection	XJ04A	DRUGS FOR TREATMENT OF TUBERCULOSIS	2022q2	41.11	37.36	37.36	1	0.908781	0	0	13.9719
33	Daptomycin for Injection	Injection	XJ01X	OTHER ANTIBACTERIALS	2016q1	1935.07	1708.21	1935.07	0	0.999998	0	0	0.1021
33	Daptomycin for Injection	Injection	XJ01X	OTHER ANTIBACTERIALS	2016q2	1935.07	1532.33	1735.83	2	0.897036	0	0	0.1579
33	Daptomycin for Injection	Injection	XJ01X	OTHER ANTIBACTERIALS	2016q3	1935.07	1532.33	1735.83	2	0.897036	0	0	0.2124
33	Daptomycin for Injection	Injection	XJ01X	OTHER ANTIBACTERIALS	2016q4	1935.07	1532.33	1735.83	2	0.897036	0	0	0.1978
33	Daptomycin for Injection	Injection	XJ01X	OTHER ANTIBACTERIALS	2017q1	1935.07	1450.67	1609.52	2	0.831765	0	0	0.1511
33	Daptomycin for Injection	Injection	XJ01X	OTHER ANTIBACTERIALS	2017q2	1935.07	1532.33	1700.13	2	0.878586	0	0	0.1205
33	Daptomycin for Injection	Injection	XJ01X	OTHER ANTIBACTERIALS	2017q3	1935.07	1524.33	1691.25	2	0.873999	0	0	0.1728
33	Daptomycin for Injection	Injection	XJ01X	OTHER ANTIBACTERIALS	2017q4	1935.07	1512.05	1677.62	3	0.866958	0	0	0.228
33	Daptomycin for Injection	Injection	XJ01X	OTHER ANTIBACTERIALS	2018q1	1935.07	1448.69	1574.27	3	0.813545	0	0	0.3347
33	Daptomycin for Injection	Injection	XJ01X	OTHER ANTIBACTERIALS	2018q2	1935.07	1448.69	1574.27	3	0.813545	0	0	0.4181
33	Daptomycin for Injection	Injection	XJ01X	OTHER ANTIBACTERIALS	2018q3	1935.07	1448.69	1574.27	3	0.813545	0	0	0.4083
33	Daptomycin for Injection	Injection	XJ01X	OTHER ANTIBACTERIALS	2018q4	1935.07	1448.69	1574.27	3	0.813545	0	0	0.4728
33	Daptomycin for Injection	Injection	XJ01X	OTHER ANTIBACTERIALS	2019q1	1935.07	1448.69	1541.89	3	0.796812	0	0	0.4619
33	Daptomycin for Injection	Injection	XJ01X	OTHER ANTIBACTERIALS	2019q2	1935.07	1444.79	1537.74	3	0.794667	0	0	0.6904
33	Daptomycin for Injection	Injection	XJ01X	OTHER ANTIBACTERIALS	2019q3	1935.07	1331.8	1417.48	3	0.73252	0	0	0.665
33	Daptomycin for Injection	Injection	XJ01X	OTHER ANTIBACTERIALS	2019q4	1935.07	1331.8	1417.48	3	0.73252	0	0	0.6243
33	Daptomycin for Injection	Injection	XJ01X	OTHER ANTIBACTERIALS	2020q1	1935.07	1380.45	1439.04	3	0.743662	0	0	0.5908
33	Daptomycin for Injection	Injection	XJ01X	OTHER ANTIBACTERIALS	2020q2	1935.07	1403.05	1462.6	4	0.755837	0	0	0.6793
33	Daptomycin for Injection	Injection	XJ01X	OTHER ANTIBACTERIALS	2020q3	1935.07	1419.65	1479.9	4	0.764779	0	0	0.7497
33	Daptomycin for Injection	Injection	XJ01X	OTHER ANTIBACTERIALS	2020q4	1935.07	1400.74	1460.19	4	0.754592	0	0	0.6848
33	Daptomycin for Injection	Injection	XJ01X	OTHER ANTIBACTERIALS	2021q1	1935.07	1397.05	1426.39	4	0.737125	0	0	0.7702
33	Daptomycin for Injection	Injection	XJ01X	OTHER ANTIBACTERIALS	2021q2	1935.07	1477.8	1508.83	5	0.779731	0	0	0.7218
33	Daptomycin for Injection	Injection	XJ01X	OTHER ANTIBACTERIALS	2021q3	1935.07	1477.8	1508.83	5	0.779731	0	0	0.8436
33	Daptomycin for Injection	Injection	XJ01X	OTHER ANTIBACTERIALS	2021q4	1935.07	1438.55	1468.76	5	0.759021	0	0	0.7545
33	Daptomycin for Injection	Injection	XJ01X	OTHER ANTIBACTERIALS	2022q1	1935.07	1438.55	1438.55	5	0.74341	0	0	0.6958
33	Daptomycin for Injection	Injection	XJ01X	OTHER ANTIBACTERIALS	2022q2	1935.07	1438.55	1438.55	5	0.74341	0	0	0.8184
34	Compound Betamethasone Injection	Injection	XH02	CORTICOSTEROIDS FOR SYSTEMIC USE	2017q3	45.69	41.18	45.6894	0	0.999986	0	0	22.4193
34	Compound Betamethasone Injection	Injection	XH02	CORTICOSTEROIDS FOR SYSTEMIC USE	2017q4	45.69	41.78	46.3551	1	1.01456	0	0	17.0925
34	Compound Betamethasone Injection	Injection	XH02	CORTICOSTEROIDS FOR SYSTEMIC USE	2018q1	45.69	38.95	42.3263	1	0.92638	0	0	15.2903
34	Compound Betamethasone Injection	Injection	XH02	CORTICOSTEROIDS FOR SYSTEMIC USE	2018q2	45.69	39.72	43.1631	1	0.944694	0	0	21.8889
34	Compound Betamethasone Injection	Injection	XH02	CORTICOSTEROIDS FOR SYSTEMIC USE	2018q3	45.69	39.72	43.1631	1	0.944694	0	0	18.4294
34	Compound Betamethasone Injection	Injection	XH02	CORTICOSTEROIDS FOR SYSTEMIC USE	2018q4	45.69	38.95	42.3263	1	0.92638	0	0	20.5465
34	Compound Betamethasone Injection	Injection	XH02	CORTICOSTEROIDS FOR SYSTEMIC USE	2019q1	45.69	38.74	41.2322	1	0.902434	0	0	20.4816
34	Compound Betamethasone Injection	Injection	XH02	CORTICOSTEROIDS FOR SYSTEMIC USE	2019q2	45.69	38.74	41.2322	1	0.902434	0	0	24.8713
34	Compound Betamethasone Injection	Injection	XH02	CORTICOSTEROIDS FOR SYSTEMIC USE	2019q3	45.69	38.74	41.2322	1	0.902434	0	0	26.1225
34	Compound Betamethasone Injection	Injection	XH02	CORTICOSTEROIDS FOR SYSTEMIC USE	2019q4	45.69	38.79	41.2854	2	0.903599	0	0	22.6331
34	Compound Betamethasone Injection	Injection	XH02	CORTICOSTEROIDS FOR SYSTEMIC USE	2020q1	45.69	38.79	40.4363	2	0.885014	0	0	10.6548
34	Compound Betamethasone Injection	Injection	XH02	CORTICOSTEROIDS FOR SYSTEMIC USE	2020q2	45.69	38.79	40.4363	2	0.885014	0	0	21.455
34	Compound Betamethasone Injection	Injection	XH02	CORTICOSTEROIDS FOR SYSTEMIC USE	2020q3	45.69	38.79	40.4363	2	0.885014	0	0	26.3279
34	Compound Betamethasone Injection	Injection	XH02	CORTICOSTEROIDS FOR SYSTEMIC USE	2020q4	45.69	39.31	40.9784	2	0.896878	0	0	24.7686
34	Compound Betamethasone Injection	Injection	XH02	CORTICOSTEROIDS FOR SYSTEMIC USE	2021q1	45.69	38.79	39.6046	2	0.866811	0	0	21.1062
34	Compound Betamethasone Injection	Injection	XH02	CORTICOSTEROIDS FOR SYSTEMIC USE	2021q2	45.69	39.31	40.1355	2	0.878431	0	0	27.8454
34	Compound Betamethasone Injection	Injection	XH02	CORTICOSTEROIDS FOR SYSTEMIC USE	2021q3	45.69	38.79	39.6046	2	0.866811	0	0	29.6309
34	Compound Betamethasone Injection	Injection	XH02	CORTICOSTEROIDS FOR SYSTEMIC USE	2021q4	45.69	38.79	39.6046	2	0.866811	0	0	25.9097
34	Compound Betamethasone Injection	Injection	XH02	CORTICOSTEROIDS FOR SYSTEMIC USE	2022q1	45.69	38.79	38.79	2	0.848982	0	0	24.5056
34	Compound Betamethasone Injection	Injection	XH02	CORTICOSTEROIDS FOR SYSTEMIC USE	2022q2	45.69	38.79	38.79	2	0.848982	0	0	25.1903
35	Carbetocin Injection	Injection	XH01B	POSTERIOR PITUITARY LOBE HORMONES	2016q1	322.978	279.25	322.978	0	1	0	0	3.3114
35	Carbetocin Injection	Injection	XH01B	POSTERIOR PITUITARY LOBE HORMONES	2016q2	322.978	256.74	290.836	1	0.900481	0	0	4.1182
35	Carbetocin Injection	Injection	XH01B	POSTERIOR PITUITARY LOBE HORMONES	2016q3	322.978	282.75	320.3	2	0.991708	0	0	4.9395
35	Carbetocin Injection	Injection	XH01B	POSTERIOR PITUITARY LOBE HORMONES	2016q4	322.978	282.75	320.3	2	0.991708	0	0	5.4512
35	Carbetocin Injection	Injection	XH01B	POSTERIOR PITUITARY LOBE HORMONES	2017q1	322.978	242.05	268.555	2	0.831496	0	0	5.431
35	Carbetocin Injection	Injection	XH01B	POSTERIOR PITUITARY LOBE HORMONES	2017q2	322.978	242.05	268.555	2	0.831496	0	0	4.7409
35	Carbetocin Injection	Injection	XH01B	POSTERIOR PITUITARY LOBE HORMONES	2017q3	322.978	250	277.376	2	0.858807	0	0	5.9855
35	Carbetocin Injection	Injection	XH01B	POSTERIOR PITUITARY LOBE HORMONES	2017q4	322.978	254.68	282.568	2	0.874883	0	0	4.9826
35	Carbetocin Injection	Injection	XH01B	POSTERIOR PITUITARY LOBE HORMONES	2018q1	322.978	230.5	250.48	2	0.775533	0	0	5.2394
35	Carbetocin Injection	Injection	XH01B	POSTERIOR PITUITARY LOBE HORMONES	2018q2	322.978	219.82	238.875	2	0.7396	0	0	5.2494
35	Carbetocin Injection	Injection	XH01B	POSTERIOR PITUITARY LOBE HORMONES	2018q3	322.978	216.2	234.941	2	0.72742	0	0	6.2318
35	Carbetocin Injection	Injection	XH01B	POSTERIOR PITUITARY LOBE HORMONES	2018q4	322.978	215.7	234.398	2	0.725738	0	0	5.8831
35	Carbetocin Injection	Injection	XH01B	POSTERIOR PITUITARY LOBE HORMONES	2019q1	322.978	219.15	233.248	2	0.72218	0	0	6.3079
35	Carbetocin Injection	Injection	XH01B	POSTERIOR PITUITARY LOBE HORMONES	2019q2	322.978	192.46	204.841	2	0.634226	0	0	6.4771
35	Carbetocin Injection	Injection	XH01B	POSTERIOR PITUITARY LOBE HORMONES	2019q3	322.978	172.3	183.384	2	0.567792	0	0	7.7089
35	Carbetocin Injection	Injection	XH01B	POSTERIOR PITUITARY LOBE HORMONES	2019q4	322.978	172.3	183.384	2	0.567792	0	0	7.3345
35	Carbetocin Injection	Injection	XH01B	POSTERIOR PITUITARY LOBE HORMONES	2020q1	322.978	181.79	189.505	2	0.586743	0	0	6.6082
35	Carbetocin Injection	Injection	XH01B	POSTERIOR PITUITARY LOBE HORMONES	2020q2	322.978	176.23	183.709	3	0.568798	0	0	6.7275
35	Carbetocin Injection	Injection	XH01B	POSTERIOR PITUITARY LOBE HORMONES	2020q3	322.978	176.23	183.709	3	0.568798	0	0	8.2776
35	Carbetocin Injection	Injection	XH01B	POSTERIOR PITUITARY LOBE HORMONES	2020q4	322.978	178.38	185.951	4	0.575737	0	0	6.7363
35	Carbetocin Injection	Injection	XH01B	POSTERIOR PITUITARY LOBE HORMONES	2021q1	322.978	181.6	185.414	5	0.574074	0	0	6.8033
35	Carbetocin Injection	Injection	XH01B	POSTERIOR PITUITARY LOBE HORMONES	2021q2	322.978	175.16	178.838	6	0.553716	0	0	6.9851
35	Carbetocin Injection	Injection	XH01B	POSTERIOR PITUITARY LOBE HORMONES	2021q3	322.978	173.86	177.511	6	0.549607	0	0	8.2736
35	Carbetocin Injection	Injection	XH01B	POSTERIOR PITUITARY LOBE HORMONES	2021q4	322.978	174.33	177.991	6	0.551092	0	0	7.8949
35	Carbetocin Injection	Injection	XH01B	POSTERIOR PITUITARY LOBE HORMONES	2022q1	322.978	167.5	167.5	6	0.518611	0	0	8.0844
35	Carbetocin Injection	Injection	XH01B	POSTERIOR PITUITARY LOBE HORMONES	2022q2	322.978	167.5	167.5	6	0.518611	0	0	8.2994
36	Ornithine Aspartate Injection	Injection	XA05B	LIVER THERAPY, LIPOTROPICS	2018q1	54.1429	49.824	54.1429	0	1	0	0	21.4896
36	Ornithine Aspartate Injection	Injection	XA05B	LIVER THERAPY, LIPOTROPICS	2018q2	54.1429	46.45	50.4764	1	0.932282	0	0	26.46
36	Ornithine Aspartate Injection	Injection	XA05B	LIVER THERAPY, LIPOTROPICS	2018q3	54.1429	46.45	50.4764	1	0.932282	0	0	25.4669
36	Ornithine Aspartate Injection	Injection	XA05B	LIVER THERAPY, LIPOTROPICS	2018q4	54.1429	46.45	50.4764	1	0.932282	0	0	22.628
36	Ornithine Aspartate Injection	Injection	XA05B	LIVER THERAPY, LIPOTROPICS	2019q1	54.1429	45.52	48.4484	2	0.894825	0	0	24.8514
36	Ornithine Aspartate Injection	Injection	XA05B	LIVER THERAPY, LIPOTROPICS	2019q2	54.1429	45.52	48.4484	2	0.894825	0	0	29.2227
36	Ornithine Aspartate Injection	Injection	XA05B	LIVER THERAPY, LIPOTROPICS	2019q3	54.1429	48.88	52.0246	3	0.960875	0	0	28.995
36	Ornithine Aspartate Injection	Injection	XA05B	LIVER THERAPY, LIPOTROPICS	2019q4	54.1429	48.88	52.0246	3	0.960875	0	0	26.4321
36	Ornithine Aspartate Injection	Injection	XA05B	LIVER THERAPY, LIPOTROPICS	2020q1	54.1429	45.44	47.3685	3	0.87488	0	0	21.0494
36	Ornithine Aspartate Injection	Injection	XA05B	LIVER THERAPY, LIPOTROPICS	2020q2	54.1429	44.86	46.7639	5	0.863712	0	0	29.1746
36	Ornithine Aspartate Injection	Injection	XA05B	LIVER THERAPY, LIPOTROPICS	2020q3	54.1429	44.8	46.7014	5	0.862557	0	0	29.5145
36	Ornithine Aspartate Injection	Injection	XA05B	LIVER THERAPY, LIPOTROPICS	2020q4	54.1429	45	46.9098	6	0.866408	0	0	25.2908
36	Ornithine Aspartate Injection	Injection	XA05B	LIVER THERAPY, LIPOTROPICS	2021q1	54.1429	45	45.945	6	0.848588	0	0	21.5642
36	Ornithine Aspartate Injection	Injection	XA05B	LIVER THERAPY, LIPOTROPICS	2021q2	54.1429	44.08	45.0057	6	0.831239	0	0	19.5469
36	Ornithine Aspartate Injection	Injection	XA05B	LIVER THERAPY, LIPOTROPICS	2021q3	54.1429	44.5	45.4345	6	0.839159	0	0	18.2702
36	Ornithine Aspartate Injection	Injection	XA05B	LIVER THERAPY, LIPOTROPICS	2021q4	54.1429	43.7	44.6177	6	0.824073	0	0	17.6323
36	Ornithine Aspartate Injection	Injection	XA05B	LIVER THERAPY, LIPOTROPICS	2022q1	54.1429	43.39	43.39	6	0.801398	0	0	17.539
36	Ornithine Aspartate Injection	Injection	XA05B	LIVER THERAPY, LIPOTROPICS	2022q2	54.1429	43.39	43.39	6	0.801398	0	0	15.5598
37	Silodosin Capsules	Capsules	XG04C	DRUGS USED IN BENIGN PROSTATIC HYPERTROPHY	2021q2	60.13	58.89	60.1267	0	0.999945	0	0	103.684
37	Silodosin Capsules	Capsules	XG04C	DRUGS USED IN BENIGN PROSTATIC HYPERTROPHY	2021q3	60.13	57.59	58.7994	2	0.977871	0	0	133.786
37	Silodosin Capsules	Capsules	XG04C	DRUGS USED IN BENIGN PROSTATIC HYPERTROPHY	2021q4	60.13	57.4	58.6054	2	0.974645	0	0	156.317
37	Silodosin Capsules	Capsules	XG04C	DRUGS USED IN BENIGN PROSTATIC HYPERTROPHY	2022q1	60.13	57.37	57.37	2	0.954099	0	0	145.328
37	Silodosin Capsules	Capsules	XG04C	DRUGS USED IN BENIGN PROSTATIC HYPERTROPHY	2022q2	60.13	51.71	51.71	2	0.85997	0	0	118.746
38	Visanne	Tablets	XG03D	PROGESTOGENS	2021q1	546.235	535	546.235	0	1	0	0	58.0797
38	Visanne	Tablets	XG03D	PROGESTOGENS	2021q2	546.235	457	466.597	2	0.854206	0	0	38.8286
38	Visanne	Tablets	XG03D	PROGESTOGENS	2021q3	546.235	457	466.597	2	0.854206	0	0	52.517
38	Visanne	Tablets	XG03D	PROGESTOGENS	2021q4	546.235	449.75	459.195	3	0.840654	0	0	61.2495
38	Visanne	Tablets	XG03D	PROGESTOGENS	2022q1	546.235	407.5	407.5	3	0.746016	0	0	81.2494
38	Visanne	Tablets	XG03D	PROGESTOGENS	2022q2	546.235	362.75	362.75	3	0.664091	0	0	96.7463
39	Atosiban Acetate Injection	Injection	XG02C	OTHER GYNECOLOGICALS	2016q1	1909.66	1685.78	1909.66	0	0.999998	0	0	0.1521
39	Atosiban Acetate Injection	Injection	XG02C	OTHER GYNECOLOGICALS	2016q2	1909.66	1467.5	1662.39	1	0.870516	0	0	0.1494
39	Atosiban Acetate Injection	Injection	XG02C	OTHER GYNECOLOGICALS	2016q3	1909.66	1467.5	1662.39	1	0.870516	0	0	0.2606
39	Atosiban Acetate Injection	Injection	XG02C	OTHER GYNECOLOGICALS	2016q4	1909.66	1467.5	1662.39	1	0.870516	0	0	0.2475
39	Atosiban Acetate Injection	Injection	XG02C	OTHER GYNECOLOGICALS	2017q1	1909.66	1364	1513.36	1	0.792478	0	0	0.2027
39	Atosiban Acetate Injection	Injection	XG02C	OTHER GYNECOLOGICALS	2017q2	1909.66	1364	1513.36	1	0.792478	0	0	0.3872
39	Atosiban Acetate Injection	Injection	XG02C	OTHER GYNECOLOGICALS	2017q3	1909.66	1364	1513.36	1	0.792478	0	0	0.5187
39	Atosiban Acetate Injection	Injection	XG02C	OTHER GYNECOLOGICALS	2017q4	1909.66	1364	1513.36	1	0.792478	0	0	0.5061
39	Atosiban Acetate Injection	Injection	XG02C	OTHER GYNECOLOGICALS	2018q1	1909.66	1344.5	1461.05	1	0.765082	0	0	0.5311
39	Atosiban Acetate Injection	Injection	XG02C	OTHER GYNECOLOGICALS	2018q2	1909.66	1344.5	1461.05	1	0.765082	0	0	0.6055
39	Atosiban Acetate Injection	Injection	XG02C	OTHER GYNECOLOGICALS	2018q3	1909.66	1344.5	1461.05	1	0.765082	0	0	0.8317
39	Atosiban Acetate Injection	Injection	XG02C	OTHER GYNECOLOGICALS	2018q4	1909.66	1300	1412.69	1	0.739759	0	0	0.7789
39	Atosiban Acetate Injection	Injection	XG02C	OTHER GYNECOLOGICALS	2019q1	1909.66	1300	1383.63	1	0.724544	0	0	0.7142
39	Atosiban Acetate Injection	Injection	XG02C	OTHER GYNECOLOGICALS	2019q2	1909.66	1300	1383.63	1	0.724544	0	0	1.0835
39	Atosiban Acetate Injection	Injection	XG02C	OTHER GYNECOLOGICALS	2019q3	1909.66	1320	1404.92	2	0.73569	0	0	1.3035
39	Atosiban Acetate Injection	Injection	XG02C	OTHER GYNECOLOGICALS	2019q4	1909.66	1320	1404.92	2	0.73569	0	0	1.0845
39	Atosiban Acetate Injection	Injection	XG02C	OTHER GYNECOLOGICALS	2020q1	1909.66	1365	1422.93	3	0.745123	0	0	0.8186
39	Atosiban Acetate Injection	Injection	XG02C	OTHER GYNECOLOGICALS	2020q2	1909.66	1392	1451.08	4	0.759862	0	0	1.0885
39	Atosiban Acetate Injection	Injection	XG02C	OTHER GYNECOLOGICALS	2020q3	1909.66	1356.71	1414.29	4	0.740598	0	0	1.2754
39	Atosiban Acetate Injection	Injection	XG02C	OTHER GYNECOLOGICALS	2020q4	1909.66	1356.71	1414.29	4	0.740598	0	0	1.6571
39	Atosiban Acetate Injection	Injection	XG02C	OTHER GYNECOLOGICALS	2021q1	1909.66	1356.71	1385.2	4	0.725365	0	0	1.6973
39	Atosiban Acetate Injection	Injection	XG02C	OTHER GYNECOLOGICALS	2021q2	1909.66	1256.06	1282.44	5	0.671553	0	0	1.9746
39	Atosiban Acetate Injection	Injection	XG02C	OTHER GYNECOLOGICALS	2021q3	1909.66	1249.56	1275.8	5	0.668077	0	0	2.011
39	Atosiban Acetate Injection	Injection	XG02C	OTHER GYNECOLOGICALS	2021q4	1909.66	1235.76	1261.71	5	0.660699	0	0	2.0599
39	Atosiban Acetate Injection	Injection	XG02C	OTHER GYNECOLOGICALS	2022q1	1909.66	1234.93	1234.93	5	0.646675	0	0	2.1177
39	Atosiban Acetate Injection	Injection	XG02C	OTHER GYNECOLOGICALS	2022q2	1909.66	1234.93	1234.93	5	0.646675	0	0	2.0065
40	Clear heat eight flavor dispersion	powders	ZI02	Monk's Medicine (Traditional Chinese Medicine)	2020q1	85.0528	81.59	85.0528	0	1	0	0	0.0734
40	Clear heat eight flavor dispersion	powders	ZI02	Monk's Medicine (Traditional Chinese Medicine)	2020q2	85.0528	66	68.8011	1	0.808923	0	0	0.0222
40	Clear heat eight flavor dispersion	powders	ZI02	Monk's Medicine (Traditional Chinese Medicine)	2020q3	85.0528	66	68.8011	1	0.808923	0	0	0.1926
40	Clear heat eight flavor dispersion	powders	ZI02	Monk's Medicine (Traditional Chinese Medicine)	2020q4	85.0528	66	68.8011	1	0.808923	0	0	0.2401
40	Clear heat eight flavor dispersion	powders	ZI02	Monk's Medicine (Traditional Chinese Medicine)	2021q1	85.0528	66	67.386	1	0.792285	0	0	0.4896
40	Clear heat eight flavor dispersion	powders	ZI02	Monk's Medicine (Traditional Chinese Medicine)	2021q2	85.0528	66	67.386	1	0.792285	0	0	0.6455
40	Clear heat eight flavor dispersion	powders	ZI02	Monk's Medicine (Traditional Chinese Medicine)	2021q3	85.0528	66	67.386	1	0.792285	0	0	0.6458
40	Clear heat eight flavor dispersion	powders	ZI02	Monk's Medicine (Traditional Chinese Medicine)	2021q4	85.0528	66	67.386	1	0.792285	0	0	0.7796
40	Clear heat eight flavor dispersion	powders	ZI02	Monk's Medicine (Traditional Chinese Medicine)	2022q1	85.0528	66	66	1	0.775989	0	0	0.7516
40	Clear heat eight flavor dispersion	powders	ZI02	Monk's Medicine (Traditional Chinese Medicine)	2022q2	85.0528	66	66	1	0.775989	0	0	0.4983
41	Windproof Tongsheng Pill (concentrated pill)	pills	ZA01C	Epi-analgesic (Traditional Chinese Medicine)	2015q3	34.2872	29.645	34.2872	0	1	0	0	0
41	Windproof Tongsheng Pill (concentrated pill)	pills	ZA01C	Epi-analgesic (Traditional Chinese Medicine)	2015q4	34.2872	29.645	34.2872	1	1	0	0	0
41	Windproof Tongsheng Pill (concentrated pill)	pills	ZA01C	Epi-analgesic (Traditional Chinese Medicine)	2016q1	34.2872	29.645	33.5819	1	0.979432	0	0	0
41	Windproof Tongsheng Pill (concentrated pill)	pills	ZA01C	Epi-analgesic (Traditional Chinese Medicine)	2016q2	34.2872	29.645	33.5819	1	0.979432	0	0	0
41	Windproof Tongsheng Pill (concentrated pill)	pills	ZA01C	Epi-analgesic (Traditional Chinese Medicine)	2016q3	34.2872	29.645	33.5819	1	0.979432	0	0	0
41	Windproof Tongsheng Pill (concentrated pill)	pills	ZA01C	Epi-analgesic (Traditional Chinese Medicine)	2016q4	34.2872	29.5967	33.5272	2	0.977835	0	0	0
41	Windproof Tongsheng Pill (concentrated pill)	pills	ZA01C	Epi-analgesic (Traditional Chinese Medicine)	2017q1	34.2872	29.5967	32.8376	2	0.957723	0	0	0
41	Windproof Tongsheng Pill (concentrated pill)	pills	ZA01C	Epi-analgesic (Traditional Chinese Medicine)	2017q2	34.2872	29.5967	32.8376	2	0.957723	0	0	0
41	Windproof Tongsheng Pill (concentrated pill)	pills	ZA01C	Epi-analgesic (Traditional Chinese Medicine)	2017q3	34.2872	29.5967	32.8376	2	0.957723	0	0	0
41	Windproof Tongsheng Pill (concentrated pill)	pills	ZA01C	Epi-analgesic (Traditional Chinese Medicine)	2017q4	34.2872	26.2667	29.143	2	0.849967	0	0	0
41	Windproof Tongsheng Pill (concentrated pill)	pills	ZA01C	Epi-analgesic (Traditional Chinese Medicine)	2018q1	34.2872	26.2667	28.5435	2	0.832485	0	0	0
41	Windproof Tongsheng Pill (concentrated pill)	pills	ZA01C	Epi-analgesic (Traditional Chinese Medicine)	2018q2	34.2872	26.2667	28.5435	2	0.832485	0	0	0
41	Windproof Tongsheng Pill (concentrated pill)	pills	ZA01C	Epi-analgesic (Traditional Chinese Medicine)	2018q3	34.2872	20.4333	22.2046	2	0.647606	0	0	0
41	Windproof Tongsheng Pill (concentrated pill)	pills	ZA01C	Epi-analgesic (Traditional Chinese Medicine)	2018q4	34.2872	20.4333	22.2046	2	0.647606	0	0	0
41	Windproof Tongsheng Pill (concentrated pill)	pills	ZA01C	Epi-analgesic (Traditional Chinese Medicine)	2019q1	34.2872	20.4333	21.7479	2	0.634286	0	0	0
41	Windproof Tongsheng Pill (concentrated pill)	pills	ZA01C	Epi-analgesic (Traditional Chinese Medicine)	2019q2	34.2872	20.4333	21.7479	2	0.634286	0	0	0
41	Windproof Tongsheng Pill (concentrated pill)	pills	ZA01C	Epi-analgesic (Traditional Chinese Medicine)	2019q3	34.2872	20.4333	21.7479	2	0.634286	0	0	0
41	Windproof Tongsheng Pill (concentrated pill)	pills	ZA01C	Epi-analgesic (Traditional Chinese Medicine)	2019q4	34.2872	16.8333	17.9163	2	0.522535	0	0	0
41	Windproof Tongsheng Pill (concentrated pill)	pills	ZA01C	Epi-analgesic (Traditional Chinese Medicine)	2020q1	34.2872	16.8333	17.5478	2	0.511788	0	0	0
41	Windproof Tongsheng Pill (concentrated pill)	pills	ZA01C	Epi-analgesic (Traditional Chinese Medicine)	2020q2	34.2872	16.8333	17.5478	2	0.511788	0	0	0
41	Windproof Tongsheng Pill (concentrated pill)	pills	ZA01C	Epi-analgesic (Traditional Chinese Medicine)	2020q3	34.2872	16.6667	17.374	2	0.506721	0	0	0
41	Windproof Tongsheng Pill (concentrated pill)	pills	ZA01C	Epi-analgesic (Traditional Chinese Medicine)	2020q4	34.2872	16.6667	17.374	2	0.506721	0	0	0
41	Windproof Tongsheng Pill (concentrated pill)	pills	ZA01C	Epi-analgesic (Traditional Chinese Medicine)	2021q1	34.2872	16.6667	17.0167	2	0.496298	0	0	0
41	Windproof Tongsheng Pill (concentrated pill)	pills	ZA01C	Epi-analgesic (Traditional Chinese Medicine)	2021q2	34.2872	16.6667	17.0167	2	0.496298	0	0	0
41	Windproof Tongsheng Pill (concentrated pill)	pills	ZA01C	Epi-analgesic (Traditional Chinese Medicine)	2021q3	34.2872	16.6667	17.0167	2	0.496298	0	0	0
41	Windproof Tongsheng Pill (concentrated pill)	pills	ZA01C	Epi-analgesic (Traditional Chinese Medicine)	2021q4	34.2872	16.6667	17.0167	2	0.496298	0	0	0
41	Windproof Tongsheng Pill (concentrated pill)	pills	ZA01C	Epi-analgesic (Traditional Chinese Medicine)	2022q1	34.2872	16.5	16.5	2	0.48123	0	0	0
41	Windproof Tongsheng Pill (concentrated pill)	pills	ZA01C	Epi-analgesic (Traditional Chinese Medicine)	2022q2	34.2872	16.5	16.5	2	0.48123	0	0	0
42	Lenvatinib Mesilate Capsules	Capsules	XL01X	OTHER ANTINEOPLASTIC AGENTS	2021q1	17152.8	16800	17152.8	0	1	1	0	17.2491
42	Lenvatinib Mesilate Capsules	Capsules	XL01X	OTHER ANTINEOPLASTIC AGENTS	2021q2	17152.8	3240	3308.04	0	0.192857	1	0	73.7487
42	Lenvatinib Mesilate Capsules	Capsules	XL01X	OTHER ANTINEOPLASTIC AGENTS	2021q3	17152.8	2915	2976.21	3	0.173512	1	0	104.462
42	Lenvatinib Mesilate Capsules	Capsules	XL01X	OTHER ANTINEOPLASTIC AGENTS	2021q4	17152.8	2691.67	2748.2	5	0.160218	1	0	126.658
42	Lenvatinib Mesilate Capsules	Capsules	XL01X	OTHER ANTINEOPLASTIC AGENTS	2022q1	17152.8	2520.38	2520.38	7	0.146937	1	0	131.87
42	Lenvatinib Mesilate Capsules	Capsules	XL01X	OTHER ANTINEOPLASTIC AGENTS	2022q2	17152.8	2185.2	2185.2	9	0.127396	1	0	128.801
43	Lurasidone Hydrochloride Tablets	Tablets	XN05A	ANTIPSYCHOTICS	2021q2	398.088	389.9	398.088	0	1	1	0	42.1849
43	Lurasidone Hydrochloride Tablets	Tablets	XN05A	ANTIPSYCHOTICS	2021q3	398.088	224.95	229.674	1	0.576943	1	0	55.4691
43	Lurasidone Hydrochloride Tablets	Tablets	XN05A	ANTIPSYCHOTICS	2021q4	398.088	65.13	66.4977	4	0.167043	1	0	59.2487
43	Lurasidone Hydrochloride Tablets	Tablets	XN05A	ANTIPSYCHOTICS	2022q1	398.088	63.754	63.754	4	0.160151	1	0	68.984
43	Lurasidone Hydrochloride Tablets	Tablets	XN05A	ANTIPSYCHOTICS	2022q2	398.088	56.156	56.156	4	0.141064	1	0	64.4977
44	Recombinant Coagulation Factor IX	Injection	XB02B	VITAMIN K AND OTHER HEMOSTATICS	2021q1	3582.69	3509	3582.69	0	1	0	0	0.4559
44	Recombinant Coagulation Factor IX	Injection	XB02B	VITAMIN K AND OTHER HEMOSTATICS	2021q2	3582.69	3244.5	3312.63	1	0.924622	0	0	0.4559
44	Recombinant Coagulation Factor IX	Injection	XB02B	VITAMIN K AND OTHER HEMOSTATICS	2021q3	3582.69	3244.5	3312.63	1	0.924622	0	0	0.4559
44	Recombinant Coagulation Factor IX	Injection	XB02B	VITAMIN K AND OTHER HEMOSTATICS	2021q4	3582.69	3244.5	3312.63	1	0.924622	0	0	0.4559
44	Recombinant Coagulation Factor IX	Injection	XB02B	VITAMIN K AND OTHER HEMOSTATICS	2022q1	3582.69	3244.5	3244.5	1	0.905605	1	0	0.4559
44	Recombinant Coagulation Factor IX	Injection	XB02B	VITAMIN K AND OTHER HEMOSTATICS	2022q2	3582.69	3244.5	3244.5	1	0.905605	1	0	0.4559
45	TicagrelorTablets	Tablets	XB01A	ANTITHROMBOTIC AGENTS	2018q3	128.555	118.3	128.555	0	1	1	0	620.518
45	TicagrelorTablets	Tablets	XB01A	ANTITHROMBOTIC AGENTS	2018q4	128.555	101.08	109.842	1	0.854438	1	0	600.454
45	TicagrelorTablets	Tablets	XB01A	ANTITHROMBOTIC AGENTS	2019q1	128.555	101.08	107.583	1	0.836864	1	0	763.217
45	TicagrelorTablets	Tablets	XB01A	ANTITHROMBOTIC AGENTS	2019q2	128.555	89.89	95.6728	1	0.744219	1	0	784.178
45	TicagrelorTablets	Tablets	XB01A	ANTITHROMBOTIC AGENTS	2019q3	128.555	86.47	92.0328	4	0.715904	1	0	866.742
45	TicagrelorTablets	Tablets	XB01A	ANTITHROMBOTIC AGENTS	2019q4	128.555	84.46	89.8935	5	0.699263	1	0	812.057
45	TicagrelorTablets	Tablets	XB01A	ANTITHROMBOTIC AGENTS	2020q1	128.555	87.99	91.7244	7	0.713505	1	0	904.469
45	TicagrelorTablets	Tablets	XB01A	ANTITHROMBOTIC AGENTS	2020q2	128.555	84.64	88.2322	7	0.68634	1	0	864.692
45	TicagrelorTablets	Tablets	XB01A	ANTITHROMBOTIC AGENTS	2020q3	128.555	78.17	81.4876	8	0.633875	1	0	877.471
45	TicagrelorTablets	Tablets	XB01A	ANTITHROMBOTIC AGENTS	2020q4	128.555	72.05	75.1079	8	0.584249	1	1	816.894
45	TicagrelorTablets	Tablets	XB01A	ANTITHROMBOTIC AGENTS	2021q1	128.555	69.35	70.8063	8	0.550788	1	1	876.257
45	TicagrelorTablets	Tablets	XB01A	ANTITHROMBOTIC AGENTS	2021q2	128.555	68.71	70.1529	9	0.545705	1	1	858.781
45	TicagrelorTablets	Tablets	XB01A	ANTITHROMBOTIC AGENTS	2021q3	128.555	74.28	75.8399	10	0.589943	1	1	928.888
45	TicagrelorTablets	Tablets	XB01A	ANTITHROMBOTIC AGENTS	2021q4	128.555	73.54	75.0843	10	0.584066	1	1	1001.68
45	TicagrelorTablets	Tablets	XB01A	ANTITHROMBOTIC AGENTS	2022q1	128.555	72.06	72.06	10	0.56054	1	1	952.719
45	TicagrelorTablets	Tablets	XB01A	ANTITHROMBOTIC AGENTS	2022q2	128.555	75.43	75.43	10	0.586754	1	1	915.927
46	Ibrutinib Capsules	Capsules	XL01X	OTHER ANTINEOPLASTIC AGENTS	2020q2	7578.71	7270.16	7578.71	0	1	1	0	5.3274
46	Ibrutinib Capsules	Capsules	XL01X	OTHER ANTINEOPLASTIC AGENTS	2020q3	7578.71	6110.82	6370.17	1	0.840534	1	0	5.9314
46	Ibrutinib Capsules	Capsules	XL01X	OTHER ANTINEOPLASTIC AGENTS	2020q4	7578.71	6110.82	6370.17	1	0.840534	1	0	5.9146
46	Ibrutinib Capsules	Capsules	XL01X	OTHER ANTINEOPLASTIC AGENTS	2021q1	7578.71	5225.74	5335.48	1	0.704009	1	0	6.1451
46	Ibrutinib Capsules	Capsules	XL01X	OTHER ANTINEOPLASTIC AGENTS	2021q2	7578.71	5225.74	5335.48	1	0.704009	1	0	7.487
46	Ibrutinib Capsules	Capsules	XL01X	OTHER ANTINEOPLASTIC AGENTS	2021q3	7578.71	5225.74	5335.48	1	0.704009	1	0	9.5993
46	Ibrutinib Capsules	Capsules	XL01X	OTHER ANTINEOPLASTIC AGENTS	2021q4	7578.71	5225.74	5335.48	1	0.704009	1	0	9.4723
46	Ibrutinib Capsules	Capsules	XL01X	OTHER ANTINEOPLASTIC AGENTS	2022q1	7578.71	5225.74	5225.74	1	0.689529	1	0	8.2542
46	Ibrutinib Capsules	Capsules	XL01X	OTHER ANTINEOPLASTIC AGENTS	2022q2	7578.71	5225.74	5225.74	1	0.689529	1	0	8.6002
47	Abiraterone Acetate Tablet	Tablets	XL02B	HORMONE ANTAGONISTS AND RELATED AGENTS	2017q3	40968.4	36925	40968.4	0	1	0	0	4.896
47	Abiraterone Acetate Tablet	Tablets	XL02B	HORMONE ANTAGONISTS AND RELATED AGENTS	2017q4	40968.4	27157.7	30131.6	1	0.735483	1	0	16.8449
47	Abiraterone Acetate Tablet	Tablets	XL02B	HORMONE ANTAGONISTS AND RELATED AGENTS	2018q1	40968.4	27157.7	29511.8	1	0.720355	1	0	39.7302
47	Abiraterone Acetate Tablet	Tablets	XL02B	HORMONE ANTAGONISTS AND RELATED AGENTS	2018q2	40968.4	27157.7	29511.8	1	0.720355	1	0	50.2805
47	Abiraterone Acetate Tablet	Tablets	XL02B	HORMONE ANTAGONISTS AND RELATED AGENTS	2018q3	40968.4	16268.4	17678.6	1	0.431518	1	0	55.721
47	Abiraterone Acetate Tablet	Tablets	XL02B	HORMONE ANTAGONISTS AND RELATED AGENTS	2018q4	40968.4	16268.4	17678.6	1	0.431518	1	0	63.8265
47	Abiraterone Acetate Tablet	Tablets	XL02B	HORMONE ANTAGONISTS AND RELATED AGENTS	2019q1	40968.4	16268.4	17315	1	0.422642	1	0	74.4737
47	Abiraterone Acetate Tablet	Tablets	XL02B	HORMONE ANTAGONISTS AND RELATED AGENTS	2019q2	40968.4	16268.4	17315	1	0.422642	1	0	83.5723
47	Abiraterone Acetate Tablet	Tablets	XL02B	HORMONE ANTAGONISTS AND RELATED AGENTS	2019q3	40968.4	14384.2	15309.6	3	0.373692	1	0	89.3058
47	Abiraterone Acetate Tablet	Tablets	XL02B	HORMONE ANTAGONISTS AND RELATED AGENTS	2019q4	40968.4	13867.4	14759.5	4	0.360265	1	0	93.1519
47	Abiraterone Acetate Tablet	Tablets	XL02B	HORMONE ANTAGONISTS AND RELATED AGENTS	2020q1	40968.4	8692.16	9061.06	4	0.221172	1	1	105.395
47	Abiraterone Acetate Tablet	Tablets	XL02B	HORMONE ANTAGONISTS AND RELATED AGENTS	2020q2	40968.4	6592.4	6872.19	5	0.167744	1	1	170.723
47	Abiraterone Acetate Tablet	Tablets	XL02B	HORMONE ANTAGONISTS AND RELATED AGENTS	2020q3	40968.4	6492.07	6767.6	5	0.165191	1	1	210.392
47	Abiraterone Acetate Tablet	Tablets	XL02B	HORMONE ANTAGONISTS AND RELATED AGENTS	2020q4	40968.4	6492.07	6767.6	5	0.165191	1	1	214.303
47	Abiraterone Acetate Tablet	Tablets	XL02B	HORMONE ANTAGONISTS AND RELATED AGENTS	2021q1	40968.4	6491.88	6628.21	5	0.161788	1	1	241.009
47	Abiraterone Acetate Tablet	Tablets	XL02B	HORMONE ANTAGONISTS AND RELATED AGENTS	2021q2	40968.4	6491.88	6628.21	5	0.161788	1	1	267.027
47	Abiraterone Acetate Tablet	Tablets	XL02B	HORMONE ANTAGONISTS AND RELATED AGENTS	2021q3	40968.4	6491.88	6628.21	5	0.161788	1	1	289.095
47	Abiraterone Acetate Tablet	Tablets	XL02B	HORMONE ANTAGONISTS AND RELATED AGENTS	2021q4	40968.4	5661.25	5780.14	8	0.141088	1	1	308.938
47	Abiraterone Acetate Tablet	Tablets	XL02B	HORMONE ANTAGONISTS AND RELATED AGENTS	2022q1	40968.4	5473.13	5473.13	9	0.133594	1	1	300.356
47	Abiraterone Acetate Tablet	Tablets	XL02B	HORMONE ANTAGONISTS AND RELATED AGENTS	2022q2	40968.4	4313.46	4313.46	9	0.105287	1	1	268.95
48	ambrisentan	Tablets	XC02K	OTHER ANTIHYPERTENSIVES	2017q3	4221.66	3805	4221.66	0	1	0	0	0.0569
48	ambrisentan	Tablets	XC02K	OTHER ANTIHYPERTENSIVES	2017q4	4221.66	3692.5	4096.84	1	0.970434	0	0	0.0569
48	ambrisentan	Tablets	XC02K	OTHER ANTIHYPERTENSIVES	2018q1	4221.66	3692.5	4012.58	1	0.950474	0	0	0.0635
48	ambrisentan	Tablets	XC02K	OTHER ANTIHYPERTENSIVES	2018q2	4221.66	3692.5	4012.58	1	0.950474	0	0	0.0635
48	ambrisentan	Tablets	XC02K	OTHER ANTIHYPERTENSIVES	2018q3	4221.66	3692.5	4012.58	1	0.950474	0	0	0.0635
48	ambrisentan	Tablets	XC02K	OTHER ANTIHYPERTENSIVES	2018q4	4221.66	3261.67	3544.4	2	0.839575	0	0	0.0635
48	ambrisentan	Tablets	XC02K	OTHER ANTIHYPERTENSIVES	2019q1	4221.66	3261.67	3471.5	2	0.822307	0	0	0.6092
48	ambrisentan	Tablets	XC02K	OTHER ANTIHYPERTENSIVES	2019q2	4221.66	2936.67	3125.59	2	0.74037	0	0	1.2103
48	ambrisentan	Tablets	XC02K	OTHER ANTIHYPERTENSIVES	2019q3	4221.66	2787.5	2966.83	3	0.702763	0	0	1.5752
48	ambrisentan	Tablets	XC02K	OTHER ANTIHYPERTENSIVES	2019q4	4221.66	2780.35	2959.22	3	0.700961	0	0	2.1043
48	ambrisentan	Tablets	XC02K	OTHER ANTIHYPERTENSIVES	2020q1	4221.66	1506.28	1570.21	4	0.37194	0	1	1.1074
48	ambrisentan	Tablets	XC02K	OTHER ANTIHYPERTENSIVES	2020q2	4221.66	1367.57	1425.61	4	0.337689	0	1	6.0584
48	ambrisentan	Tablets	XC02K	OTHER ANTIHYPERTENSIVES	2020q3	4221.66	1367.57	1425.61	4	0.337689	0	1	6.4497
48	ambrisentan	Tablets	XC02K	OTHER ANTIHYPERTENSIVES	2020q4	4221.66	1367.57	1425.61	4	0.337689	0	1	9.6376
48	ambrisentan	Tablets	XC02K	OTHER ANTIHYPERTENSIVES	2021q1	4221.66	1367.57	1396.29	4	0.330743	0	1	12.3453
48	ambrisentan	Tablets	XC02K	OTHER ANTIHYPERTENSIVES	2021q2	4221.66	1366.6	1395.3	7	0.33051	0	1	14.0635
48	ambrisentan	Tablets	XC02K	OTHER ANTIHYPERTENSIVES	2021q3	4221.66	1366.6	1395.3	7	0.33051	0	1	14.5304
48	ambrisentan	Tablets	XC02K	OTHER ANTIHYPERTENSIVES	2021q4	4221.66	1366.6	1395.3	7	0.33051	0	1	13.4619
48	ambrisentan	Tablets	XC02K	OTHER ANTIHYPERTENSIVES	2022q1	4221.66	1215.92	1215.92	7	0.28802	0	1	16.274
48	ambrisentan	Tablets	XC02K	OTHER ANTIHYPERTENSIVES	2022q2	4221.66	962.574	962.574	7	0.228008	0	1	17.7197
49	Imatinib Mesylate Tablets	Tablets	XL01X	OTHER ANTINEOPLASTIC AGENTS	2014q2	14082	11925	14082	0	1	0	0	61.2446
49	Imatinib Mesylate Tablets	Tablets	XL01X	OTHER ANTINEOPLASTIC AGENTS	2014q3	14082	6770	7994.56	1	0.567715	0	0	64.6083
49	Imatinib Mesylate Tablets	Tablets	XL01X	OTHER ANTINEOPLASTIC AGENTS	2014q4	14082	4770.02	5632.82	2	0.400002	0	0	56.8926
49	Imatinib Mesylate Tablets	Tablets	XL01X	OTHER ANTINEOPLASTIC AGENTS	2015q1	14082	4770.02	5516.97	2	0.391774	0	0	76.3137
49	Imatinib Mesylate Tablets	Tablets	XL01X	OTHER ANTINEOPLASTIC AGENTS	2015q2	14082	4683.98	5417.45	2	0.384708	0	0	90.3834
49	Imatinib Mesylate Tablets	Tablets	XL01X	OTHER ANTINEOPLASTIC AGENTS	2015q3	14082	4668.18	5399.18	2	0.38341	0	0	109.718
49	Imatinib Mesylate Tablets	Tablets	XL01X	OTHER ANTINEOPLASTIC AGENTS	2015q4	14082	4668.18	5399.18	2	0.38341	0	0	94.5903
49	Imatinib Mesylate Tablets	Tablets	XL01X	OTHER ANTINEOPLASTIC AGENTS	2016q1	14082	4302.99	4874.44	2	0.346147	0	0	116.607
49	Imatinib Mesylate Tablets	Tablets	XL01X	OTHER ANTINEOPLASTIC AGENTS	2016q2	14082	4302.99	4874.44	2	0.346147	0	0	123.445
49	Imatinib Mesylate Tablets	Tablets	XL01X	OTHER ANTINEOPLASTIC AGENTS	2016q3	14082	4302.99	4874.44	2	0.346147	0	0	135.556
49	Imatinib Mesylate Tablets	Tablets	XL01X	OTHER ANTINEOPLASTIC AGENTS	2016q4	14082	4302.99	4874.44	2	0.346147	0	0	133
49	Imatinib Mesylate Tablets	Tablets	XL01X	OTHER ANTINEOPLASTIC AGENTS	2017q1	14082	4302.99	4774.18	2	0.339027	0	0	135.392
49	Imatinib Mesylate Tablets	Tablets	XL01X	OTHER ANTINEOPLASTIC AGENTS	2017q2	14082	4291.23	4761.14	2	0.338101	0	0	152.449
49	Imatinib Mesylate Tablets	Tablets	XL01X	OTHER ANTINEOPLASTIC AGENTS	2017q3	14082	4302.99	4774.18	2	0.339027	0	0	171.317
49	Imatinib Mesylate Tablets	Tablets	XL01X	OTHER ANTINEOPLASTIC AGENTS	2017q4	14082	4302.99	4774.18	2	0.339027	0	0	171.548
49	Imatinib Mesylate Tablets	Tablets	XL01X	OTHER ANTINEOPLASTIC AGENTS	2018q1	14082	4302.99	4675.99	2	0.332054	0	0	180.872
49	Imatinib Mesylate Tablets	Tablets	XL01X	OTHER ANTINEOPLASTIC AGENTS	2018q2	14082	4279.73	4650.71	2	0.330259	0	0	183.004
49	Imatinib Mesylate Tablets	Tablets	XL01X	OTHER ANTINEOPLASTIC AGENTS	2018q3	14082	4221.89	4587.86	2	0.325796	0	0	194.805
49	Imatinib Mesylate Tablets	Tablets	XL01X	OTHER ANTINEOPLASTIC AGENTS	2018q4	14082	3856.87	4191.2	2	0.297628	0	0	207.57
49	Imatinib Mesylate Tablets	Tablets	XL01X	OTHER ANTINEOPLASTIC AGENTS	2019q1	14082	2908.47	3095.58	2	0.219825	0	1	215.281
49	Imatinib Mesylate Tablets	Tablets	XL01X	OTHER ANTINEOPLASTIC AGENTS	2019q2	14082	2861.94	3046.06	2	0.216308	0	1	292.914
49	Imatinib Mesylate Tablets	Tablets	XL01X	OTHER ANTINEOPLASTIC AGENTS	2019q3	14082	2861.94	3046.05	2	0.216308	0	1	324.891
49	Imatinib Mesylate Tablets	Tablets	XL01X	OTHER ANTINEOPLASTIC AGENTS	2019q4	14082	2861.33	3045.41	2	0.216263	0	1	356.769
49	Imatinib Mesylate Tablets	Tablets	XL01X	OTHER ANTINEOPLASTIC AGENTS	2020q1	14082	2796.67	2915.36	2	0.207027	0	1	317.213
49	Imatinib Mesylate Tablets	Tablets	XL01X	OTHER ANTINEOPLASTIC AGENTS	2020q2	14082	2784.8	2902.99	2	0.206149	0	1	298.536
49	Imatinib Mesylate Tablets	Tablets	XL01X	OTHER ANTINEOPLASTIC AGENTS	2020q3	14082	2784.67	2902.85	2	0.206139	0	1	343.719
49	Imatinib Mesylate Tablets	Tablets	XL01X	OTHER ANTINEOPLASTIC AGENTS	2020q4	14082	2784.67	2902.85	2	0.206139	0	1	301.561
49	Imatinib Mesylate Tablets	Tablets	XL01X	OTHER ANTINEOPLASTIC AGENTS	2021q1	14082	2784.67	2843.14	2	0.201899	0	1	283.3
49	Imatinib Mesylate Tablets	Tablets	XL01X	OTHER ANTINEOPLASTIC AGENTS	2021q2	14082	2784.67	2843.14	2	0.201899	0	1	267.868
49	Imatinib Mesylate Tablets	Tablets	XL01X	OTHER ANTINEOPLASTIC AGENTS	2021q3	14082	2233.47	2280.38	3	0.161936	0	1	305.7
49	Imatinib Mesylate Tablets	Tablets	XL01X	OTHER ANTINEOPLASTIC AGENTS	2021q4	14082	1634.59	1668.92	5	0.118514	0	1	301.939
49	Imatinib Mesylate Tablets	Tablets	XL01X	OTHER ANTINEOPLASTIC AGENTS	2022q1	14082	1556.11	1556.11	5	0.110503	0	1	294.541
49	Imatinib Mesylate Tablets	Tablets	XL01X	OTHER ANTINEOPLASTIC AGENTS	2022q2	14082	1553.61	1553.61	5	0.110326	0	1	294.712
50	Fulvestrant Injection	Injection	XL02B	HORMONE ANTAGONISTS AND RELATED AGENTS	2017q2	6056	5458.3	6056	0	1	0	0	0.1305
50	Fulvestrant Injection	Injection	XL02B	HORMONE ANTAGONISTS AND RELATED AGENTS	2017q3	6056	3929.5	4359.79	1	0.719913	1	0	0.2304
50	Fulvestrant Injection	Injection	XL02B	HORMONE ANTAGONISTS AND RELATED AGENTS	2017q4	6056	3929.5	4359.79	1	0.719913	1	0	0.6289
50	Fulvestrant Injection	Injection	XL02B	HORMONE ANTAGONISTS AND RELATED AGENTS	2018q1	6056	3929.5	4270.12	1	0.705106	1	0	1.009
50	Fulvestrant Injection	Injection	XL02B	HORMONE ANTAGONISTS AND RELATED AGENTS	2018q2	6056	3929.5	4270.12	1	0.705106	1	0	1.2102
50	Fulvestrant Injection	Injection	XL02B	HORMONE ANTAGONISTS AND RELATED AGENTS	2018q3	6056	2353	2556.97	1	0.42222	1	0	1.3866
50	Fulvestrant Injection	Injection	XL02B	HORMONE ANTAGONISTS AND RELATED AGENTS	2018q4	6056	2353	2556.97	1	0.42222	1	0	1.727
50	Fulvestrant Injection	Injection	XL02B	HORMONE ANTAGONISTS AND RELATED AGENTS	2019q1	6056	2353	2504.37	1	0.413536	1	0	1.8689
50	Fulvestrant Injection	Injection	XL02B	HORMONE ANTAGONISTS AND RELATED AGENTS	2019q2	6056	2353	2504.37	1	0.413536	1	0	2.1266
50	Fulvestrant Injection	Injection	XL02B	HORMONE ANTAGONISTS AND RELATED AGENTS	2019q3	6056	2353	2504.37	1	0.413536	1	0	2.3046
50	Fulvestrant Injection	Injection	XL02B	HORMONE ANTAGONISTS AND RELATED AGENTS	2019q4	6056	2353	2504.37	1	0.413536	1	0	2.2525
50	Fulvestrant Injection	Injection	XL02B	HORMONE ANTAGONISTS AND RELATED AGENTS	2020q1	6056	2353	2452.86	1	0.40503	1	0	1.8068
50	Fulvestrant Injection	Injection	XL02B	HORMONE ANTAGONISTS AND RELATED AGENTS	2020q2	6056	2353	2452.86	1	0.40503	1	0	1.9027
50	Fulvestrant Injection	Injection	XL02B	HORMONE ANTAGONISTS AND RELATED AGENTS	2020q3	6056	2222	2316.3	2	0.382481	1	0	1.2474
50	Fulvestrant Injection	Injection	XL02B	HORMONE ANTAGONISTS AND RELATED AGENTS	2020q4	6056	2222	2316.3	2	0.382481	1	0	1.144
50	Fulvestrant Injection	Injection	XL02B	HORMONE ANTAGONISTS AND RELATED AGENTS	2021q1	6056	2222	2268.66	2	0.374614	1	0	1.3703
50	Fulvestrant Injection	Injection	XL02B	HORMONE ANTAGONISTS AND RELATED AGENTS	2021q2	6056	2222	2268.66	2	0.374614	1	0	2.1304
50	Fulvestrant Injection	Injection	XL02B	HORMONE ANTAGONISTS AND RELATED AGENTS	2021q3	6056	2222	2268.66	2	0.374614	1	0	2.2908
50	Fulvestrant Injection	Injection	XL02B	HORMONE ANTAGONISTS AND RELATED AGENTS	2021q4	6056	2113	2157.37	3	0.356237	1	0	2.3583
50	Fulvestrant Injection	Injection	XL02B	HORMONE ANTAGONISTS AND RELATED AGENTS	2022q1	6056	2113	2113	3	0.34891	1	0	2.9081
50	Fulvestrant Injection	Injection	XL02B	HORMONE ANTAGONISTS AND RELATED AGENTS	2022q2	6056	2113	2113	3	0.34891	1	0	2.9212
51	Sorafenib tosylate	Tablets	XL04A	IMMUNOSUPPRESSANTS	2018q3	3363.29	3160	3363.29	0	1	0	0	0.0625
51	Sorafenib tosylate	Tablets	XL04A	IMMUNOSUPPRESSANTS	2019q4	3363.29	2155	2293.64	1	0.681962	0	0	0.2273
51	Sorafenib tosylate	Tablets	XL04A	IMMUNOSUPPRESSANTS	2020q1	3363.29	1200	1250.93	2	0.371936	1	0	0.4472
51	Sorafenib tosylate	Tablets	XL04A	IMMUNOSUPPRESSANTS	2020q2	3363.29	1222.5	1274.38	3	0.37891	1	0	1.2664
51	Sorafenib tosylate	Tablets	XL04A	IMMUNOSUPPRESSANTS	2020q3	3363.29	1206	1257.18	4	0.373796	1	0	2.2262
51	Sorafenib tosylate	Tablets	XL04A	IMMUNOSUPPRESSANTS	2020q4	3363.29	1206	1257.18	4	0.373796	1	0	2.8974
51	Sorafenib tosylate	Tablets	XL04A	IMMUNOSUPPRESSANTS	2021q1	3363.29	1154.83	1179.08	5	0.350574	1	0	3.4316
51	Sorafenib tosylate	Tablets	XL04A	IMMUNOSUPPRESSANTS	2021q2	3363.29	1154.5	1178.74	5	0.350474	1	0	3.9477
51	Sorafenib tosylate	Tablets	XL04A	IMMUNOSUPPRESSANTS	2021q3	3363.29	1154.5	1178.74	5	0.350474	1	0	4.5938
51	Sorafenib tosylate	Tablets	XL04A	IMMUNOSUPPRESSANTS	2021q4	3363.29	1154.5	1178.74	5	0.350474	1	0	5.1335
51	Sorafenib tosylate	Tablets	XL04A	IMMUNOSUPPRESSANTS	2022q1	3363.29	1094.86	1094.86	6	0.325532	1	0	4.9146
51	Sorafenib tosylate	Tablets	XL04A	IMMUNOSUPPRESSANTS	2022q2	3363.29	1074	1074	7	0.31933	1	0	4.8536
52	Afatinib Dimaleate Tablets	Tablets	XL01X	OTHER ANTINEOPLASTIC AGENTS	2020q4	1459.42	1400	1459.42	0	1	1	0	18.9842
52	Afatinib Dimaleate Tablets	Tablets	XL01X	OTHER ANTINEOPLASTIC AGENTS	2021q1	1459.42	1281	1307.9	1	0.89618	1	0	19.8115
52	Afatinib Dimaleate Tablets	Tablets	XL01X	OTHER ANTINEOPLASTIC AGENTS	2021q2	1459.42	1281	1307.9	1	0.89618	1	0	18.4381
52	Afatinib Dimaleate Tablets	Tablets	XL01X	OTHER ANTINEOPLASTIC AGENTS	2021q3	1459.42	1281	1307.9	1	0.89618	1	0	19.528
52	Afatinib Dimaleate Tablets	Tablets	XL01X	OTHER ANTINEOPLASTIC AGENTS	2021q4	1459.42	1189.86	1214.85	4	0.832419	1	0	17.769
52	Afatinib Dimaleate Tablets	Tablets	XL01X	OTHER ANTINEOPLASTIC AGENTS	2022q1	1459.42	1154.89	1154.89	5	0.791336	1	0	16.1424
52	Afatinib Dimaleate Tablets	Tablets	XL01X	OTHER ANTINEOPLASTIC AGENTS	2022q2	1459.42	1139.9	1139.9	6	0.781065	1	0	14.9873
53	Erlotinib Hydrochloride Tablets	Tablets	XL01X	OTHER ANTINEOPLASTIC AGENTS	2019q4	1357.82	1275.75	1357.82	0	1	1	0	10.1872
53	Erlotinib Hydrochloride Tablets	Tablets	XL01X	OTHER ANTINEOPLASTIC AGENTS	2020q1	1357.82	886.375	923.994	1	0.680497	1	0	12.1762
53	Erlotinib Hydrochloride Tablets	Tablets	XL01X	OTHER ANTINEOPLASTIC AGENTS	2020q2	1357.82	886.375	923.994	1	0.680497	1	0	11.9564
53	Erlotinib Hydrochloride Tablets	Tablets	XL01X	OTHER ANTINEOPLASTIC AGENTS	2020q3	1357.82	886.375	923.994	1	0.680497	1	0	12.4772
53	Erlotinib Hydrochloride Tablets	Tablets	XL01X	OTHER ANTINEOPLASTIC AGENTS	2020q4	1357.82	886.375	923.994	1	0.680497	1	0	13.6327
53	Erlotinib Hydrochloride Tablets	Tablets	XL01X	OTHER ANTINEOPLASTIC AGENTS	2021q1	1357.82	532	543.172	1	0.400032	1	0	12.7818
53	Erlotinib Hydrochloride Tablets	Tablets	XL01X	OTHER ANTINEOPLASTIC AGENTS	2021q2	1357.82	532	543.172	1	0.400032	1	0	9.8776
53	Erlotinib Hydrochloride Tablets	Tablets	XL01X	OTHER ANTINEOPLASTIC AGENTS	2021q3	1357.82	489.62	499.902	8	0.368165	1	0	9.0105
53	Erlotinib Hydrochloride Tablets	Tablets	XL01X	OTHER ANTINEOPLASTIC AGENTS	2021q4	1357.82	489.62	499.902	8	0.368165	1	0	9.1622
53	Erlotinib Hydrochloride Tablets	Tablets	XL01X	OTHER ANTINEOPLASTIC AGENTS	2022q1	1357.82	489.23	489.23	8	0.360305	1	0	7.5674
53	Erlotinib Hydrochloride Tablets	Tablets	XL01X	OTHER ANTINEOPLASTIC AGENTS	2022q2	1357.82	445.204	445.204	9	0.327881	1	0	6.2296
54	Empagliflozin tablets	Tablets	XA10B	BLOOD GLUCOSE LOWERING DRUGS, EXCL. INSULINS	2020q4	101.638	97.5	101.638	0	1	1	0	351.401
54	Empagliflozin tablets	Tablets	XA10B	BLOOD GLUCOSE LOWERING DRUGS, EXCL. INSULINS	2021q1	101.638	30.56	31.2018	4	0.306989	1	1	439.875
54	Empagliflozin tablets	Tablets	XA10B	BLOOD GLUCOSE LOWERING DRUGS, EXCL. INSULINS	2021q2	101.638	30.56	31.2018	4	0.306989	1	1	445.926
54	Empagliflozin tablets	Tablets	XA10B	BLOOD GLUCOSE LOWERING DRUGS, EXCL. INSULINS	2021q3	101.638	30.56	31.2018	4	0.306989	1	1	505.715
54	Empagliflozin tablets	Tablets	XA10B	BLOOD GLUCOSE LOWERING DRUGS, EXCL. INSULINS	2021q4	101.638	31.97	32.6414	5	0.321153	1	1	562.738
54	Empagliflozin tablets	Tablets	XA10B	BLOOD GLUCOSE LOWERING DRUGS, EXCL. INSULINS	2022q1	101.638	31.705	31.705	5	0.31194	1	1	633.757
54	Empagliflozin tablets	Tablets	XA10B	BLOOD GLUCOSE LOWERING DRUGS, EXCL. INSULINS	2022q2	101.638	31.705	31.705	5	0.31194	1	1	663.514
55	Casagliflozin tablets	Tablets	XA10B	BLOOD GLUCOSE LOWERING DRUGS, EXCL. INSULINS	2019q4	43.4248	40.8	43.4248	0	1	0	0	10.0212
55	Casagliflozin tablets	Tablets	XA10B	BLOOD GLUCOSE LOWERING DRUGS, EXCL. INSULINS	2020q1	43.4248	40.3	42.0104	1	0.967429	1	0	20.5475
55	Casagliflozin tablets	Tablets	XA10B	BLOOD GLUCOSE LOWERING DRUGS, EXCL. INSULINS	2020q2	43.4248	40.3	42.0104	1	0.967429	1	0	56.2911
55	Casagliflozin tablets	Tablets	XA10B	BLOOD GLUCOSE LOWERING DRUGS, EXCL. INSULINS	2020q3	43.4248	40.3	42.0104	1	0.967429	1	0	139.161
55	Casagliflozin tablets	Tablets	XA10B	BLOOD GLUCOSE LOWERING DRUGS, EXCL. INSULINS	2020q4	43.4248	37.23	38.8101	2	0.893732	1	0	217.827
55	Casagliflozin tablets	Tablets	XA10B	BLOOD GLUCOSE LOWERING DRUGS, EXCL. INSULINS	2021q1	43.4248	37.23	38.0118	2	0.875349	1	0	244.201
55	Casagliflozin tablets	Tablets	XA10B	BLOOD GLUCOSE LOWERING DRUGS, EXCL. INSULINS	2021q2	43.4248	36.57	37.338	2	0.859831	1	1	311.336
55	Casagliflozin tablets	Tablets	XA10B	BLOOD GLUCOSE LOWERING DRUGS, EXCL. INSULINS	2021q3	43.4248	37.1175	37.897	3	0.872704	1	1	337.752
55	Casagliflozin tablets	Tablets	XA10B	BLOOD GLUCOSE LOWERING DRUGS, EXCL. INSULINS	2021q4	43.4248	37.18	37.9608	4	0.874174	1	1	375.705
55	Casagliflozin tablets	Tablets	XA10B	BLOOD GLUCOSE LOWERING DRUGS, EXCL. INSULINS	2022q1	43.4248	34.5	34.5	4	0.794478	1	1	376.76
55	Casagliflozin tablets	Tablets	XA10B	BLOOD GLUCOSE LOWERING DRUGS, EXCL. INSULINS	2022q2	43.4248	22.5	22.5	4	0.518138	1	1	388.198
56	Quetiapine Fumarate extended-release tablets	Sustained-release controlled-release dosage forms of drugs	XN05A	ANTIPSYCHOTICS	2019q3	229.044	215.2	229.044	0	1	1	0	1.247
56	Quetiapine Fumarate extended-release tablets	Sustained-release controlled-release dosage forms of drugs	XN05A	ANTIPSYCHOTICS	2019q4	229.044	175	186.258	1	0.813197	1	0	1.7888
56	Quetiapine Fumarate extended-release tablets	Sustained-release controlled-release dosage forms of drugs	XN05A	ANTIPSYCHOTICS	2020q1	229.044	174.965	182.391	1	0.796312	1	0	4.1779
56	Quetiapine Fumarate extended-release tablets	Sustained-release controlled-release dosage forms of drugs	XN05A	ANTIPSYCHOTICS	2020q2	229.044	174.965	182.391	1	0.796312	1	0	24.3209
56	Quetiapine Fumarate extended-release tablets	Sustained-release controlled-release dosage forms of drugs	XN05A	ANTIPSYCHOTICS	2020q3	229.044	174.032	181.419	3	0.792068	1	0	22.5966
56	Quetiapine Fumarate extended-release tablets	Sustained-release controlled-release dosage forms of drugs	XN05A	ANTIPSYCHOTICS	2020q4	229.044	171.982	179.282	3	0.782738	1	0	64.696
56	Quetiapine Fumarate extended-release tablets	Sustained-release controlled-release dosage forms of drugs	XN05A	ANTIPSYCHOTICS	2021q1	229.044	130.34	133.077	3	0.58101	1	1	110.911
56	Quetiapine Fumarate extended-release tablets	Sustained-release controlled-release dosage forms of drugs	XN05A	ANTIPSYCHOTICS	2021q2	229.044	108.427	110.704	3	0.483332	1	1	161.533
56	Quetiapine Fumarate extended-release tablets	Sustained-release controlled-release dosage forms of drugs	XN05A	ANTIPSYCHOTICS	2021q3	229.044	102.162	104.308	3	0.455405	1	1	179.268
56	Quetiapine Fumarate extended-release tablets	Sustained-release controlled-release dosage forms of drugs	XN05A	ANTIPSYCHOTICS	2021q4	229.044	100.93	103.05	4	0.449911	1	1	194.109
56	Quetiapine Fumarate extended-release tablets	Sustained-release controlled-release dosage forms of drugs	XN05A	ANTIPSYCHOTICS	2022q1	229.044	95.255	95.255	7	0.41588	1	1	211.87
56	Quetiapine Fumarate extended-release tablets	Sustained-release controlled-release dosage forms of drugs	XN05A	ANTIPSYCHOTICS	2022q2	229.044	93.145	93.145	7	0.406668	1	1	201.662
57	Lenalidomide	Capsules	XL04A	IMMUNOSUPPRESSANTS	2018q1	25147.8	23141.8	25147.8	0	1	1	0	1.6334
57	Lenalidomide	Capsules	XL04A	IMMUNOSUPPRESSANTS	2018q2	25147.8	23141.8	25147.8	1	1	1	0	2.8201
57	Lenalidomide	Capsules	XL04A	IMMUNOSUPPRESSANTS	2018q3	25147.8	22161.6	24082.7	1	0.957645	1	0	3.9903
57	Lenalidomide	Capsules	XL04A	IMMUNOSUPPRESSANTS	2018q4	25147.8	21532.1	23398.6	1	0.930444	1	0	4.6181
57	Lenalidomide	Capsules	XL04A	IMMUNOSUPPRESSANTS	2019q1	25147.8	15668.1	16676.1	2	0.663122	1	0	5.1812
57	Lenalidomide	Capsules	XL04A	IMMUNOSUPPRESSANTS	2019q2	25147.8	8943.57	9518.93	3	0.378519	1	0	7.0771
57	Lenalidomide	Capsules	XL04A	IMMUNOSUPPRESSANTS	2019q3	25147.8	8376.07	8914.92	3	0.354501	1	0	9.7035
57	Lenalidomide	Capsules	XL04A	IMMUNOSUPPRESSANTS	2019q4	25147.8	8350.57	8887.78	3	0.353422	1	0	10.737
57	Lenalidomide	Capsules	XL04A	IMMUNOSUPPRESSANTS	2020q1	25147.8	8321.82	8675.01	3	0.344961	1	0	10.1074
57	Lenalidomide	Capsules	XL04A	IMMUNOSUPPRESSANTS	2020q2	25147.8	8321.82	8675.01	3	0.344961	1	0	16.5655
57	Lenalidomide	Capsules	XL04A	IMMUNOSUPPRESSANTS	2020q3	25147.8	7453.81	7770.16	4	0.30898	1	0	19.9336
57	Lenalidomide	Capsules	XL04A	IMMUNOSUPPRESSANTS	2020q4	25147.8	7453.81	7770.16	4	0.30898	1	0	19.5837
57	Lenalidomide	Capsules	XL04A	IMMUNOSUPPRESSANTS	2021q1	25147.8	7453.81	7610.34	4	0.302625	1	0	20.7934
57	Lenalidomide	Capsules	XL04A	IMMUNOSUPPRESSANTS	2021q2	25147.8	6871.01	7015.3	5	0.278963	1	0	21.2488
57	Lenalidomide	Capsules	XL04A	IMMUNOSUPPRESSANTS	2021q3	25147.8	6826	6969.35	5	0.277135	1	0	24.5053
57	Lenalidomide	Capsules	XL04A	IMMUNOSUPPRESSANTS	2021q4	25147.8	6824.17	6967.48	5	0.277061	1	0	25.5652
57	Lenalidomide	Capsules	XL04A	IMMUNOSUPPRESSANTS	2022q1	25147.8	6389.29	6389.29	6	0.254069	1	0	25.1639
57	Lenalidomide	Capsules	XL04A	IMMUNOSUPPRESSANTS	2022q2	25147.8	4119.21	4119.21	6	0.1638	1	0	24.9626
58	PazopanibTablets	Tablets	XL01X	OTHER ANTINEOPLASTIC AGENTS	2019q3	1745.5	1640	1745.5	0	1	1	0	11.3308
58	PazopanibTablets	Tablets	XL01X	OTHER ANTINEOPLASTIC AGENTS	2019q4	1745.5	1519	1616.72	1	0.92622	1	0	9.6466
58	PazopanibTablets	Tablets	XL01X	OTHER ANTINEOPLASTIC AGENTS	2020q1	1745.5	1846.22	1924.58	1	1.10259	1	0	6.8102
58	PazopanibTablets	Tablets	XL01X	OTHER ANTINEOPLASTIC AGENTS	2020q2	1745.5	1846.22	1924.58	1	1.10259	1	0	9.2107
58	PazopanibTablets	Tablets	XL01X	OTHER ANTINEOPLASTIC AGENTS	2020q3	1745.5	1846.22	1924.58	1	1.10259	1	0	9.2107
58	PazopanibTablets	Tablets	XL01X	OTHER ANTINEOPLASTIC AGENTS	2020q4	1745.5	1574.15	1640.96	2	0.940105	1	0	12.5675
58	PazopanibTablets	Tablets	XL01X	OTHER ANTINEOPLASTIC AGENTS	2021q1	1745.5	1574.15	1607.21	2	0.920769	1	0	11.9863
58	PazopanibTablets	Tablets	XL01X	OTHER ANTINEOPLASTIC AGENTS	2021q2	1745.5	1574.15	1607.21	2	0.920769	1	0	14.7082
58	PazopanibTablets	Tablets	XL01X	OTHER ANTINEOPLASTIC AGENTS	2021q3	1745.5	1574.15	1607.21	2	0.920769	1	0	15.4882
58	PazopanibTablets	Tablets	XL01X	OTHER ANTINEOPLASTIC AGENTS	2021q4	1745.5	1574.15	1607.21	2	0.920769	1	0	15.7562
58	PazopanibTablets	Tablets	XL01X	OTHER ANTINEOPLASTIC AGENTS	2022q1	1745.5	1574.15	1574.15	2	0.901831	1	0	14.3126
58	PazopanibTablets	Tablets	XL01X	OTHER ANTINEOPLASTIC AGENTS	2022q2	1745.5	1574.15	1574.15	2	0.901831	1	0	13.9678
59	Bortezomib for Injection	Injection	XL01X	OTHER ANTINEOPLASTIC AGENTS	2018q1	13597	12512.4	13597	0	1	1	0	1.6293
59	Bortezomib for Injection	Injection	XL01X	OTHER ANTINEOPLASTIC AGENTS	2018q2	13597	6116	6646.15	2	0.488796	1	0	1.654
59	Bortezomib for Injection	Injection	XL01X	OTHER ANTINEOPLASTIC AGENTS	2018q3	13597	4554.88	4949.71	4	0.36403	1	0	1.802
59	Bortezomib for Injection	Injection	XL01X	OTHER ANTINEOPLASTIC AGENTS	2018q4	13597	4519	4910.72	5	0.361162	1	0	1.6629
59	Bortezomib for Injection	Injection	XL01X	OTHER ANTINEOPLASTIC AGENTS	2019q1	13597	4384.1	4666.14	5	0.343174	1	0	1.5769
59	Bortezomib for Injection	Injection	XL01X	OTHER ANTINEOPLASTIC AGENTS	2019q2	13597	4113.3	4377.92	5	0.321977	1	0	1.6004
59	Bortezomib for Injection	Injection	XL01X	OTHER ANTINEOPLASTIC AGENTS	2019q3	13597	4038.9	4298.73	5	0.316153	1	0	1.8033
59	Bortezomib for Injection	Injection	XL01X	OTHER ANTINEOPLASTIC AGENTS	2019q4	13597	4046.22	4306.52	5	0.316726	1	0	1.6483
59	Bortezomib for Injection	Injection	XL01X	OTHER ANTINEOPLASTIC AGENTS	2020q1	13597	4161.02	4337.62	5	0.319013	1	0	1.3456
59	Bortezomib for Injection	Injection	XL01X	OTHER ANTINEOPLASTIC AGENTS	2020q2	13597	4180.22	4357.63	6	0.320485	1	0	1.7945
59	Bortezomib for Injection	Injection	XL01X	OTHER ANTINEOPLASTIC AGENTS	2020q3	13597	4042.23	4213.79	7	0.309905	1	0	2.1213
59	Bortezomib for Injection	Injection	XL01X	OTHER ANTINEOPLASTIC AGENTS	2020q4	13597	4063.47	4235.93	7	0.311534	1	0	1.8034
59	Bortezomib for Injection	Injection	XL01X	OTHER ANTINEOPLASTIC AGENTS	2021q1	13597	4104.14	4190.33	7	0.30818	1	0	1.8627
59	Bortezomib for Injection	Injection	XL01X	OTHER ANTINEOPLASTIC AGENTS	2021q2	13597	2122.95	2167.53	7	0.159412	1	1	2.6121
59	Bortezomib for Injection	Injection	XL01X	OTHER ANTINEOPLASTIC AGENTS	2021q3	13597	2104.7	2148.9	7	0.158042	1	1	2.9436
59	Bortezomib for Injection	Injection	XL01X	OTHER ANTINEOPLASTIC AGENTS	2021q4	13597	1929.56	1970.08	7	0.144891	1	1	2.8833
59	Bortezomib for Injection	Injection	XL01X	OTHER ANTINEOPLASTIC AGENTS	2022q1	13597	1929.56	1929.56	7	0.141911	1	1	2.4541
59	Bortezomib for Injection	Injection	XL01X	OTHER ANTINEOPLASTIC AGENTS	2022q2	13597	1746.56	1746.56	7	0.128452	1	1	2.2258
60	Apatinib Mesylate Tablets	Tablets	XL04A	IMMUNOSUPPRESSANTS	2021q2	5653.94	5537.65	5653.94	0	1	1	0	3.7235
60	Apatinib Mesylate Tablets	Tablets	XL04A	IMMUNOSUPPRESSANTS	2021q3	5653.94	1288	1315.05	1	0.23259	1	0	4.0429
60	Apatinib Mesylate Tablets	Tablets	XL04A	IMMUNOSUPPRESSANTS	2021q4	5653.94	1288	1315.05	2	0.23259	1	0	4.0393
60	Apatinib Mesylate Tablets	Tablets	XL04A	IMMUNOSUPPRESSANTS	2022q1	5653.94	1288	1288	2	0.227806	1	0	4.1366
60	Apatinib Mesylate Tablets	Tablets	XL04A	IMMUNOSUPPRESSANTS	2022q2	5653.94	1272	1272	3	0.224976	1	0	3.7046
61	Gefitinib Tablets	Tablets	XL01X	OTHER ANTINEOPLASTIC AGENTS	2016q4	267.115	235.8	267.115	0	1	1	0	23.6025
61	Gefitinib Tablets	Tablets	XL01X	OTHER ANTINEOPLASTIC AGENTS	2017q1	267.115	197.15	218.739	1	0.818893	1	0	27.6705
61	Gefitinib Tablets	Tablets	XL01X	OTHER ANTINEOPLASTIC AGENTS	2017q2	267.115	197.15	218.739	1	0.818893	1	0	36.3627
61	Gefitinib Tablets	Tablets	XL01X	OTHER ANTINEOPLASTIC AGENTS	2017q3	267.115	197.15	218.739	1	0.818893	1	0	44.2757
61	Gefitinib Tablets	Tablets	XL01X	OTHER ANTINEOPLASTIC AGENTS	2017q4	267.115	199.65	221.512	1	0.829277	1	0	48.7365
61	Gefitinib Tablets	Tablets	XL01X	OTHER ANTINEOPLASTIC AGENTS	2018q1	267.115	201.9	219.401	1	0.821374	1	0	72.0285
61	Gefitinib Tablets	Tablets	XL01X	OTHER ANTINEOPLASTIC AGENTS	2018q2	267.115	199.7	217.011	1	0.812424	1	0	76.6465
61	Gefitinib Tablets	Tablets	XL01X	OTHER ANTINEOPLASTIC AGENTS	2018q3	267.115	197	214.077	1	0.80144	1	0	69.3154
61	Gefitinib Tablets	Tablets	XL01X	OTHER ANTINEOPLASTIC AGENTS	2018q4	267.115	192.13	208.784	1	0.781628	1	0	77.6146
61	Gefitinib Tablets	Tablets	XL01X	OTHER ANTINEOPLASTIC AGENTS	2019q1	267.115	104.7	111.436	1	0.417182	1	1	82.49
61	Gefitinib Tablets	Tablets	XL01X	OTHER ANTINEOPLASTIC AGENTS	2019q2	267.115	104.7	111.436	1	0.417182	1	1	101.072
61	Gefitinib Tablets	Tablets	XL01X	OTHER ANTINEOPLASTIC AGENTS	2019q3	267.115	104.7	111.436	1	0.417182	1	1	120.155
61	Gefitinib Tablets	Tablets	XL01X	OTHER ANTINEOPLASTIC AGENTS	2019q4	267.115	104.7	111.436	1	0.417182	1	1	121.305
61	Gefitinib Tablets	Tablets	XL01X	OTHER ANTINEOPLASTIC AGENTS	2020q1	267.115	76.2	79.434	2	0.297378	1	1	122.804
61	Gefitinib Tablets	Tablets	XL01X	OTHER ANTINEOPLASTIC AGENTS	2020q2	267.115	75.7	78.9128	2	0.295426	1	1	122.173
61	Gefitinib Tablets	Tablets	XL01X	OTHER ANTINEOPLASTIC AGENTS	2020q3	267.115	64.98	67.7378	4	0.25359	1	1	114.451
61	Gefitinib Tablets	Tablets	XL01X	OTHER ANTINEOPLASTIC AGENTS	2020q4	267.115	62.48	65.1317	5	0.243834	1	1	106.531
61	Gefitinib Tablets	Tablets	XL01X	OTHER ANTINEOPLASTIC AGENTS	2021q1	267.115	62.45	63.7614	5	0.238704	1	1	99.935
61	Gefitinib Tablets	Tablets	XL01X	OTHER ANTINEOPLASTIC AGENTS	2021q2	267.115	71.38	72.879	7	0.272837	1	1	78.8823
61	Gefitinib Tablets	Tablets	XL01X	OTHER ANTINEOPLASTIC AGENTS	2021q3	267.115	63.1	64.4251	9	0.241189	1	1	77.0585
61	Gefitinib Tablets	Tablets	XL01X	OTHER ANTINEOPLASTIC AGENTS	2021q4	267.115	40.66	41.5139	9	0.155416	1	1	77.853
61	Gefitinib Tablets	Tablets	XL01X	OTHER ANTINEOPLASTIC AGENTS	2022q1	267.115	45.74	45.74	9	0.171237	1	1	65.729
61	Gefitinib Tablets	Tablets	XL01X	OTHER ANTINEOPLASTIC AGENTS	2022q2	267.115	47.94	47.94	9	0.179473	1	1	64.2085
62	Pramipexole Dihydrochloride Sustained-release Tablets	Sustained-release controlled-release dosage forms of drugs	XN04B	DOPAMINERGIC AGENTS	2020q2	229.952	220.59	229.952	0	1	0	0	100.559
62	Pramipexole Dihydrochloride Sustained-release Tablets	Sustained-release controlled-release dosage forms of drugs	XN04B	DOPAMINERGIC AGENTS	2020q3	229.952	203.42	212.053	1	0.922163	0	0	124.289
62	Pramipexole Dihydrochloride Sustained-release Tablets	Sustained-release controlled-release dosage forms of drugs	XN04B	DOPAMINERGIC AGENTS	2020q4	229.952	197.28	205.653	2	0.894329	0	0	128.398
62	Pramipexole Dihydrochloride Sustained-release Tablets	Sustained-release controlled-release dosage forms of drugs	XN04B	DOPAMINERGIC AGENTS	2021q1	229.952	127.484	130.161	4	0.566036	0	1	129.34
62	Pramipexole Dihydrochloride Sustained-release Tablets	Sustained-release controlled-release dosage forms of drugs	XN04B	DOPAMINERGIC AGENTS	2021q2	229.952	109.102	111.393	4	0.484419	0	1	167.228
62	Pramipexole Dihydrochloride Sustained-release Tablets	Sustained-release controlled-release dosage forms of drugs	XN04B	DOPAMINERGIC AGENTS	2021q3	229.952	115.78	118.211	5	0.51407	0	1	167.065
62	Pramipexole Dihydrochloride Sustained-release Tablets	Sustained-release controlled-release dosage forms of drugs	XN04B	DOPAMINERGIC AGENTS	2021q4	229.952	115.78	118.211	5	0.51407	0	1	211.37
62	Pramipexole Dihydrochloride Sustained-release Tablets	Sustained-release controlled-release dosage forms of drugs	XN04B	DOPAMINERGIC AGENTS	2022q1	229.952	115.392	115.392	5	0.501807	0	1	199.648
62	Pramipexole Dihydrochloride Sustained-release Tablets	Sustained-release controlled-release dosage forms of drugs	XN04B	DOPAMINERGIC AGENTS	2022q2	229.952	97.1156	97.1156	7	0.42233	0	1	186.946
63	Lacosamide Tablets	Tablets	XN03A	ANTIEPILEPTICS	2019q2	97.9186	92	97.9186	0	1	0	0	0.1914
63	Lacosamide Tablets	Tablets	XN03A	ANTIEPILEPTICS	2019q3	97.9186	101	107.498	1	1.09783	0	0	0.2623
63	Lacosamide Tablets	Tablets	XN03A	ANTIEPILEPTICS	2019q4	97.9186	101	107.498	1	1.09783	0	0	2.1417
63	Lacosamide Tablets	Tablets	XN03A	ANTIEPILEPTICS	2020q1	97.9186	100.5	104.765	1	1.06992	0	0	2.5766
63	Lacosamide Tablets	Tablets	XN03A	ANTIEPILEPTICS	2020q2	97.9186	100.5	104.765	1	1.06992	0	0	4.486
63	Lacosamide Tablets	Tablets	XN03A	ANTIEPILEPTICS	2020q3	97.9186	100.5	104.765	1	1.06992	0	0	12.5999
63	Lacosamide Tablets	Tablets	XN03A	ANTIEPILEPTICS	2020q4	97.9186	100.5	104.765	1	1.06992	0	0	19.937
63	Lacosamide Tablets	Tablets	XN03A	ANTIEPILEPTICS	2021q1	97.9186	100.5	102.61	1	1.04792	0	0	30.2306
63	Lacosamide Tablets	Tablets	XN03A	ANTIEPILEPTICS	2021q2	97.9186	100.5	102.61	1	1.04792	0	0	42.2698
63	Lacosamide Tablets	Tablets	XN03A	ANTIEPILEPTICS	2021q3	97.9186	100.5	102.61	1	1.04792	0	0	65.951
63	Lacosamide Tablets	Tablets	XN03A	ANTIEPILEPTICS	2021q4	97.9186	96.2025	98.2228	3	1.00311	0	0	89.2088
63	Lacosamide Tablets	Tablets	XN03A	ANTIEPILEPTICS	2022q1	97.9186	97.236	97.236	4	0.993029	0	0	96.2747
63	Lacosamide Tablets	Tablets	XN03A	ANTIEPILEPTICS	2022q2	97.9186	98.3117	98.3117	5	1.00401	0	0	105.676
64	Pregabalin Capsules	Capsules	XN02B	OTHER ANALGESICS AND ANTIPYRETICS	2014q2	99.194	84	99.194	0	1	0	0	69.2573
64	Pregabalin Capsules	Capsules	XN02B	OTHER ANALGESICS AND ANTIPYRETICS	2014q3	99.194	84	99.194	1	1	0	0	77.4169
64	Pregabalin Capsules	Capsules	XN02B	OTHER ANALGESICS AND ANTIPYRETICS	2014q4	99.194	84	99.194	1	1	0	0	62.4674
64	Pregabalin Capsules	Capsules	XN02B	OTHER ANALGESICS AND ANTIPYRETICS	2015q1	99.194	80.6	93.2213	1	0.939788	0	0	56.3852
64	Pregabalin Capsules	Capsules	XN02B	OTHER ANALGESICS AND ANTIPYRETICS	2015q2	99.194	80.6	93.2213	1	0.939788	0	0	68.2095
64	Pregabalin Capsules	Capsules	XN02B	OTHER ANALGESICS AND ANTIPYRETICS	2015q3	99.194	80.6	93.2213	1	0.939788	0	0	75.4834
64	Pregabalin Capsules	Capsules	XN02B	OTHER ANALGESICS AND ANTIPYRETICS	2015q4	99.194	80.6	93.2213	1	0.939788	0	0	74.6709
64	Pregabalin Capsules	Capsules	XN02B	OTHER ANALGESICS AND ANTIPYRETICS	2016q1	99.194	80.6	91.3039	1	0.920459	0	0	73.8632
64	Pregabalin Capsules	Capsules	XN02B	OTHER ANALGESICS AND ANTIPYRETICS	2016q2	99.194	80.6	91.3039	1	0.920459	0	0	89.3076
64	Pregabalin Capsules	Capsules	XN02B	OTHER ANALGESICS AND ANTIPYRETICS	2016q3	99.194	78.94	89.4235	1	0.901501	0	0	101.617
64	Pregabalin Capsules	Capsules	XN02B	OTHER ANALGESICS AND ANTIPYRETICS	2016q4	99.194	78.94	89.4235	1	0.901501	0	0	97.5515
64	Pregabalin Capsules	Capsules	XN02B	OTHER ANALGESICS AND ANTIPYRETICS	2017q1	99.194	73.65	81.7149	1	0.823789	0	0	95.4201
64	Pregabalin Capsules	Capsules	XN02B	OTHER ANALGESICS AND ANTIPYRETICS	2017q2	99.194	73.65	81.7149	1	0.823789	0	0	113.459
64	Pregabalin Capsules	Capsules	XN02B	OTHER ANALGESICS AND ANTIPYRETICS	2017q3	99.194	73.65	81.7149	1	0.823789	0	0	130.542
64	Pregabalin Capsules	Capsules	XN02B	OTHER ANALGESICS AND ANTIPYRETICS	2017q4	99.194	73.65	81.7149	1	0.823789	0	0	108.916
64	Pregabalin Capsules	Capsules	XN02B	OTHER ANALGESICS AND ANTIPYRETICS	2018q1	99.194	73.29	79.643	1	0.802902	0	0	137.947
64	Pregabalin Capsules	Capsules	XN02B	OTHER ANALGESICS AND ANTIPYRETICS	2018q2	99.194	73.29	79.643	1	0.802902	0	0	175.567
64	Pregabalin Capsules	Capsules	XN02B	OTHER ANALGESICS AND ANTIPYRETICS	2018q3	99.194	73.29	79.643	1	0.802902	0	0	205.818
64	Pregabalin Capsules	Capsules	XN02B	OTHER ANALGESICS AND ANTIPYRETICS	2018q4	99.194	73.29	79.643	1	0.802902	0	0	208.203
64	Pregabalin Capsules	Capsules	XN02B	OTHER ANALGESICS AND ANTIPYRETICS	2019q1	99.194	73.29	78.0049	1	0.786388	0	0	220.034
64	Pregabalin Capsules	Capsules	XN02B	OTHER ANALGESICS AND ANTIPYRETICS	2019q2	99.194	73.29	78.0049	1	0.786388	0	0	265.387
64	Pregabalin Capsules	Capsules	XN02B	OTHER ANALGESICS AND ANTIPYRETICS	2019q3	99.194	73.29	78.0049	1	0.786388	0	0	291.524
64	Pregabalin Capsules	Capsules	XN02B	OTHER ANALGESICS AND ANTIPYRETICS	2019q4	99.194	73.025	77.7229	1	0.783544	0	0	301.585
64	Pregabalin Capsules	Capsules	XN02B	OTHER ANALGESICS AND ANTIPYRETICS	2020q1	99.194	71.35	74.3782	2	0.749826	0	0	252.136
64	Pregabalin Capsules	Capsules	XN02B	OTHER ANALGESICS AND ANTIPYRETICS	2020q2	99.194	71.35	74.3782	2	0.749826	0	0	349.634
64	Pregabalin Capsules	Capsules	XN02B	OTHER ANALGESICS AND ANTIPYRETICS	2020q3	99.194	71.35	74.3782	2	0.749826	0	0	443.892
64	Pregabalin Capsules	Capsules	XN02B	OTHER ANALGESICS AND ANTIPYRETICS	2020q4	99.194	69.83	72.7937	2	0.733852	0	0	451.006
64	Pregabalin Capsules	Capsules	XN02B	OTHER ANALGESICS AND ANTIPYRETICS	2021q1	99.194	59.6928	60.9463	4	0.614416	0	0	472.07
64	Pregabalin Capsules	Capsules	XN02B	OTHER ANALGESICS AND ANTIPYRETICS	2021q2	99.194	50.1628	51.2162	4	0.516324	0	1	718.258
64	Pregabalin Capsules	Capsules	XN02B	OTHER ANALGESICS AND ANTIPYRETICS	2021q3	99.194	50.1628	51.2162	4	0.516324	0	1	802.684
64	Pregabalin Capsules	Capsules	XN02B	OTHER ANALGESICS AND ANTIPYRETICS	2021q4	99.194	43.0534	43.9576	6	0.443147	0	1	868.917
64	Pregabalin Capsules	Capsules	XN02B	OTHER ANALGESICS AND ANTIPYRETICS	2022q1	99.194	48.2749	48.2749	8	0.486672	0	1	866.401
64	Pregabalin Capsules	Capsules	XN02B	OTHER ANALGESICS AND ANTIPYRETICS	2022q2	99.194	43.0564	43.0564	9	0.434063	0	1	927.57
65	Cisatracurium Besylate Injection	Injection	XM03	MUSCLE RELAXANTS	2018q2	114.612	103.3	114.612	0	1	0	0	1.077
65	Cisatracurium Besylate Injection	Injection	XM03	MUSCLE RELAXANTS	2018q3	114.612	107.15	116.438	1	1.01594	0	0	1.977
65	Cisatracurium Besylate Injection	Injection	XM03	MUSCLE RELAXANTS	2018q4	114.612	107.15	116.438	1	1.01594	0	0	3.0126
65	Cisatracurium Besylate Injection	Injection	XM03	MUSCLE RELAXANTS	2019q1	114.612	107.15	114.043	1	0.99504	0	0	10.6905
65	Cisatracurium Besylate Injection	Injection	XM03	MUSCLE RELAXANTS	2019q2	114.612	107.15	114.043	1	0.99504	0	0	19.2837
65	Cisatracurium Besylate Injection	Injection	XM03	MUSCLE RELAXANTS	2019q3	114.612	107.15	114.043	1	0.99504	0	0	28.5603
65	Cisatracurium Besylate Injection	Injection	XM03	MUSCLE RELAXANTS	2019q4	114.612	107.15	114.043	1	0.99504	0	0	27.7645
65	Cisatracurium Besylate Injection	Injection	XM03	MUSCLE RELAXANTS	2020q1	114.612	98.49	102.67	1	0.895807	0	0	12.6781
65	Cisatracurium Besylate Injection	Injection	XM03	MUSCLE RELAXANTS	2020q2	114.612	98.49	102.67	1	0.895807	0	0	19.8553
65	Cisatracurium Besylate Injection	Injection	XM03	MUSCLE RELAXANTS	2020q3	114.612	98.49	102.67	1	0.895807	0	0	24.0641
65	Cisatracurium Besylate Injection	Injection	XM03	MUSCLE RELAXANTS	2020q4	114.612	98.49	102.67	1	0.895807	0	0	26.8938
65	Cisatracurium Besylate Injection	Injection	XM03	MUSCLE RELAXANTS	2021q1	114.612	95.8725	97.8858	3	0.854065	0	0	24.2662
65	Cisatracurium Besylate Injection	Injection	XM03	MUSCLE RELAXANTS	2021q2	114.612	83.574	85.3291	4	0.744505	0	0	35.9849
65	Cisatracurium Besylate Injection	Injection	XM03	MUSCLE RELAXANTS	2021q3	114.612	83.514	85.2678	4	0.743971	0	0	36.101
65	Cisatracurium Besylate Injection	Injection	XM03	MUSCLE RELAXANTS	2021q4	114.612	63.972	65.3154	4	0.569884	0	1	127.818
65	Cisatracurium Besylate Injection	Injection	XM03	MUSCLE RELAXANTS	2022q1	114.612	63.972	63.972	4	0.558163	0	1	127.818
65	Cisatracurium Besylate Injection	Injection	XM03	MUSCLE RELAXANTS	2022q2	114.612	61.84	61.84	5	0.539561	0	1	111.859
66	Flurbiprofen Axetil Injection	Injection	XM01A	ANTIINFLAMMATORY AND ANTIRHEUMATIC PRODUCTS, NON-STEROIDS	2018q1	72.0036	66.26	72.0036	0	1	0	0	300.688
66	Flurbiprofen Axetil Injection	Injection	XM01A	ANTIINFLAMMATORY AND ANTIRHEUMATIC PRODUCTS, NON-STEROIDS	2018q2	72.0036	62.19	67.5808	1	0.938575	0	0	364.512
66	Flurbiprofen Axetil Injection	Injection	XM01A	ANTIINFLAMMATORY AND ANTIRHEUMATIC PRODUCTS, NON-STEROIDS	2018q3	72.0036	62.14	67.5265	1	0.937821	0	0	370.074
66	Flurbiprofen Axetil Injection	Injection	XM01A	ANTIINFLAMMATORY AND ANTIRHEUMATIC PRODUCTS, NON-STEROIDS	2018q4	72.0036	62.14	67.5265	1	0.937821	0	0	359.21
66	Flurbiprofen Axetil Injection	Injection	XM01A	ANTIINFLAMMATORY AND ANTIRHEUMATIC PRODUCTS, NON-STEROIDS	2019q1	72.0036	41.025	43.6642	1	0.606417	0	1	326.89
66	Flurbiprofen Axetil Injection	Injection	XM01A	ANTIINFLAMMATORY AND ANTIRHEUMATIC PRODUCTS, NON-STEROIDS	2019q2	72.0036	39.815	42.3764	1	0.588531	0	1	348.806
66	Flurbiprofen Axetil Injection	Injection	XM01A	ANTIINFLAMMATORY AND ANTIRHEUMATIC PRODUCTS, NON-STEROIDS	2019q3	72.0036	21.915	23.3248	1	0.32394	0	1	357.115
66	Flurbiprofen Axetil Injection	Injection	XM01A	ANTIINFLAMMATORY AND ANTIRHEUMATIC PRODUCTS, NON-STEROIDS	2019q4	72.0036	21.915	23.3248	1	0.32394	0	1	297.031
66	Flurbiprofen Axetil Injection	Injection	XM01A	ANTIINFLAMMATORY AND ANTIRHEUMATIC PRODUCTS, NON-STEROIDS	2020q1	72.0036	21.915	22.8451	1	0.317277	0	1	133.142
66	Flurbiprofen Axetil Injection	Injection	XM01A	ANTIINFLAMMATORY AND ANTIRHEUMATIC PRODUCTS, NON-STEROIDS	2020q2	72.0036	53.775	56.0573	1	0.778534	0	1	218.042
66	Flurbiprofen Axetil Injection	Injection	XM01A	ANTIINFLAMMATORY AND ANTIRHEUMATIC PRODUCTS, NON-STEROIDS	2020q3	72.0036	51.57	53.7587	1	0.746611	0	1	294.264
66	Flurbiprofen Axetil Injection	Injection	XM01A	ANTIINFLAMMATORY AND ANTIRHEUMATIC PRODUCTS, NON-STEROIDS	2020q4	72.0036	51.57	53.7587	1	0.746611	0	1	293.842
66	Flurbiprofen Axetil Injection	Injection	XM01A	ANTIINFLAMMATORY AND ANTIRHEUMATIC PRODUCTS, NON-STEROIDS	2021q1	72.0036	51.57	52.653	1	0.731254	0	1	233.395
66	Flurbiprofen Axetil Injection	Injection	XM01A	ANTIINFLAMMATORY AND ANTIRHEUMATIC PRODUCTS, NON-STEROIDS	2021q2	72.0036	51.57	52.653	1	0.731254	0	1	329.52
66	Flurbiprofen Axetil Injection	Injection	XM01A	ANTIINFLAMMATORY AND ANTIRHEUMATIC PRODUCTS, NON-STEROIDS	2021q3	72.0036	51.57	52.653	1	0.731254	0	1	351.509
66	Flurbiprofen Axetil Injection	Injection	XM01A	ANTIINFLAMMATORY AND ANTIRHEUMATIC PRODUCTS, NON-STEROIDS	2021q4	72.0036	38.38	39.186	2	0.544222	0	1	325.814
66	Flurbiprofen Axetil Injection	Injection	XM01A	ANTIINFLAMMATORY AND ANTIRHEUMATIC PRODUCTS, NON-STEROIDS	2022q1	72.0036	36.82	36.82	2	0.511363	0	1	298.123
66	Flurbiprofen Axetil Injection	Injection	XM01A	ANTIINFLAMMATORY AND ANTIRHEUMATIC PRODUCTS, NON-STEROIDS	2022q2	72.0036	17.53	17.53	2	0.24346	0	1	269.686
67	Etoricoxib Tablets	Tablets	XM01A	ANTIINFLAMMATORY AND ANTIRHEUMATIC PRODUCTS, NON-STEROIDS	2019q3	38.1031	35.8	38.1031	0	1	0	0	431.432
67	Etoricoxib Tablets	Tablets	XM01A	ANTIINFLAMMATORY AND ANTIRHEUMATIC PRODUCTS, NON-STEROIDS	2019q4	38.1031	33.76	35.9319	2	0.943017	0	0	379.778
67	Etoricoxib Tablets	Tablets	XM01A	ANTIINFLAMMATORY AND ANTIRHEUMATIC PRODUCTS, NON-STEROIDS	2020q1	38.1031	33.76	35.1928	2	0.923621	0	0	230.935
67	Etoricoxib Tablets	Tablets	XM01A	ANTIINFLAMMATORY AND ANTIRHEUMATIC PRODUCTS, NON-STEROIDS	2020q2	38.1031	31.93	33.2851	2	0.873555	0	0	369.693
67	Etoricoxib Tablets	Tablets	XM01A	ANTIINFLAMMATORY AND ANTIRHEUMATIC PRODUCTS, NON-STEROIDS	2020q3	38.1031	30.78	32.0863	2	0.842093	0	0	363.575
67	Etoricoxib Tablets	Tablets	XM01A	ANTIINFLAMMATORY AND ANTIRHEUMATIC PRODUCTS, NON-STEROIDS	2020q4	38.1031	24.81	25.863	2	0.678763	0	1	300.959
67	Etoricoxib Tablets	Tablets	XM01A	ANTIINFLAMMATORY AND ANTIRHEUMATIC PRODUCTS, NON-STEROIDS	2021q1	38.1031	24.81	25.331	2	0.664802	0	1	297.963
67	Etoricoxib Tablets	Tablets	XM01A	ANTIINFLAMMATORY AND ANTIRHEUMATIC PRODUCTS, NON-STEROIDS	2021q2	38.1031	24.81	25.331	2	0.664802	0	1	413.166
67	Etoricoxib Tablets	Tablets	XM01A	ANTIINFLAMMATORY AND ANTIRHEUMATIC PRODUCTS, NON-STEROIDS	2021q3	38.1031	21.53	21.9821	3	0.576912	0	1	430.19
67	Etoricoxib Tablets	Tablets	XM01A	ANTIINFLAMMATORY AND ANTIRHEUMATIC PRODUCTS, NON-STEROIDS	2021q4	38.1031	16.78	17.1324	5	0.449632	0	1	443.884
67	Etoricoxib Tablets	Tablets	XM01A	ANTIINFLAMMATORY AND ANTIRHEUMATIC PRODUCTS, NON-STEROIDS	2022q1	38.1031	21.7	21.7	6	0.569508	0	1	415.217
67	Etoricoxib Tablets	Tablets	XM01A	ANTIINFLAMMATORY AND ANTIRHEUMATIC PRODUCTS, NON-STEROIDS	2022q2	38.1031	18.41	18.41	6	0.483163	0	1	429.027
68	Sunitinib Malate Capsules	Capsules	XL01X	OTHER ANTINEOPLASTIC AGENTS	2019q4	4619.2	4340	4619.2	0	1	1	0	16.9285
68	Sunitinib Malate Capsules	Capsules	XL01X	OTHER ANTINEOPLASTIC AGENTS	2020q1	4619.2	3668	3823.67	1	0.827778	1	0	17.9065
68	Sunitinib Malate Capsules	Capsules	XL01X	OTHER ANTINEOPLASTIC AGENTS	2020q2	4619.2	3668	3823.67	1	0.827778	1	0	18.8748
68	Sunitinib Malate Capsules	Capsules	XL01X	OTHER ANTINEOPLASTIC AGENTS	2020q3	4619.2	3668	3823.67	1	0.827778	1	0	21.1671
68	Sunitinib Malate Capsules	Capsules	XL01X	OTHER ANTINEOPLASTIC AGENTS	2020q4	4619.2	3668	3823.67	1	0.827778	1	0	18.7047
68	Sunitinib Malate Capsules	Capsules	XL01X	OTHER ANTINEOPLASTIC AGENTS	2021q1	4619.2	3360	3430.56	2	0.742674	1	0	18.2526
68	Sunitinib Malate Capsules	Capsules	XL01X	OTHER ANTINEOPLASTIC AGENTS	2021q2	4619.2	2963.2	3025.43	4	0.654968	1	0	19.3832
68	Sunitinib Malate Capsules	Capsules	XL01X	OTHER ANTINEOPLASTIC AGENTS	2021q3	4619.2	2963.2	3025.43	4	0.654968	1	0	20.2336
68	Sunitinib Malate Capsules	Capsules	XL01X	OTHER ANTINEOPLASTIC AGENTS	2021q4	4619.2	2749.33	2807.07	5	0.607695	1	0	20.6706
68	Sunitinib Malate Capsules	Capsules	XL01X	OTHER ANTINEOPLASTIC AGENTS	2022q1	4619.2	2749.33	2749.33	5	0.595196	1	0	17.7552
68	Sunitinib Malate Capsules	Capsules	XL01X	OTHER ANTINEOPLASTIC AGENTS	2022q2	4619.2	2749.33	2749.33	5	0.595196	1	0	17.5712
69	Olanzapine Orally Disintegrating Tablets	Disintegrating Tablets	XN05A	ANTIPSYCHOTICS	2020q1	532.458	510.78	532.458	0	1	0	0	2.6052
69	Olanzapine Orally Disintegrating Tablets	Disintegrating Tablets	XN05A	ANTIPSYCHOTICS	2020q2	532.458	198.607	207.036	2	0.38883	0	1	4.7058
69	Olanzapine Orally Disintegrating Tablets	Disintegrating Tablets	XN05A	ANTIPSYCHOTICS	2020q3	532.458	130.96	136.518	4	0.256392	0	1	4.7058
69	Olanzapine Orally Disintegrating Tablets	Disintegrating Tablets	XN05A	ANTIPSYCHOTICS	2020q4	532.458	101.362	105.664	4	0.198446	0	1	4.7058
69	Olanzapine Orally Disintegrating Tablets	Disintegrating Tablets	XN05A	ANTIPSYCHOTICS	2021q1	532.458	114.938	117.352	5	0.220397	0	1	433.944
69	Olanzapine Orally Disintegrating Tablets	Disintegrating Tablets	XN05A	ANTIPSYCHOTICS	2021q2	532.458	114.938	117.352	5	0.220397	0	1	424.453
69	Olanzapine Orally Disintegrating Tablets	Disintegrating Tablets	XN05A	ANTIPSYCHOTICS	2021q3	532.458	114.938	117.352	5	0.220397	0	1	413.302
69	Olanzapine Orally Disintegrating Tablets	Disintegrating Tablets	XN05A	ANTIPSYCHOTICS	2021q4	532.458	114.938	117.352	5	0.220397	0	1	413.497
69	Olanzapine Orally Disintegrating Tablets	Disintegrating Tablets	XN05A	ANTIPSYCHOTICS	2022q1	532.458	114.938	114.938	5	0.215864	0	1	373.235
69	Olanzapine Orally Disintegrating Tablets	Disintegrating Tablets	XN05A	ANTIPSYCHOTICS	2022q2	532.458	114.73	114.73	5	0.215472	0	1	320.37
70	Aripiprazole Orally Disintegrating Tablets	Disintegrating Tablets	XN05A	ANTIPSYCHOTICS	2020q2	74.2218	71.2	74.2218	0	1	0	0	39.0326
70	Aripiprazole Orally Disintegrating Tablets	Disintegrating Tablets	XN05A	ANTIPSYCHOTICS	2020q3	74.2218	67.4	70.2605	1	0.946629	0	0	37.2447
70	Aripiprazole Orally Disintegrating Tablets	Disintegrating Tablets	XN05A	ANTIPSYCHOTICS	2020q4	74.2218	67.4	70.2605	1	0.946629	0	0	50.7267
70	Aripiprazole Orally Disintegrating Tablets	Disintegrating Tablets	XN05A	ANTIPSYCHOTICS	2021q1	74.2218	62.4	63.7104	1	0.858379	0	0	39.5175
70	Aripiprazole Orally Disintegrating Tablets	Disintegrating Tablets	XN05A	ANTIPSYCHOTICS	2021q2	74.2218	62.4	63.7104	1	0.858379	0	0	54.847
70	Aripiprazole Orally Disintegrating Tablets	Disintegrating Tablets	XN05A	ANTIPSYCHOTICS	2021q3	74.2218	62.4	63.7104	1	0.858379	0	0	57.229
70	Aripiprazole Orally Disintegrating Tablets	Disintegrating Tablets	XN05A	ANTIPSYCHOTICS	2021q4	74.2218	58.8667	60.1029	2	0.809774	0	0	76.2144
70	Aripiprazole Orally Disintegrating Tablets	Disintegrating Tablets	XN05A	ANTIPSYCHOTICS	2022q1	74.2218	58.61	58.61	3	0.78966	0	0	70.7807
70	Aripiprazole Orally Disintegrating Tablets	Disintegrating Tablets	XN05A	ANTIPSYCHOTICS	2022q2	74.2218	55.62	55.62	3	0.749376	0	0	73.1744
71	Venlafaxine Hydrochloride Sustained-Release Capsules	Sustained-release controlled-release dosage forms of drugs	XN06A	ANTIDEPRESSANTS	2014q3	141.328	119.68	141.328	0	1	0	0	317.996
71	Venlafaxine Hydrochloride Sustained-Release Capsules	Sustained-release controlled-release dosage forms of drugs	XN06A	ANTIDEPRESSANTS	2014q4	141.328	110.915	130.977	1	0.926763	0	0	303.792
71	Venlafaxine Hydrochloride Sustained-Release Capsules	Sustained-release controlled-release dosage forms of drugs	XN06A	ANTIDEPRESSANTS	2015q1	141.328	109.915	127.127	1	0.899518	0	0	284.895
71	Venlafaxine Hydrochloride Sustained-Release Capsules	Sustained-release controlled-release dosage forms of drugs	XN06A	ANTIDEPRESSANTS	2015q2	141.328	109.915	127.127	1	0.899518	0	0	288.575
71	Venlafaxine Hydrochloride Sustained-Release Capsules	Sustained-release controlled-release dosage forms of drugs	XN06A	ANTIDEPRESSANTS	2015q3	141.328	109.915	127.127	1	0.899518	0	0	314.72
71	Venlafaxine Hydrochloride Sustained-Release Capsules	Sustained-release controlled-release dosage forms of drugs	XN06A	ANTIDEPRESSANTS	2015q4	141.328	109.915	127.127	1	0.899518	0	0	307.912
71	Venlafaxine Hydrochloride Sustained-Release Capsules	Sustained-release controlled-release dosage forms of drugs	XN06A	ANTIDEPRESSANTS	2016q1	141.328	102.83	116.486	1	0.824227	0	0	300.843
71	Venlafaxine Hydrochloride Sustained-Release Capsules	Sustained-release controlled-release dosage forms of drugs	XN06A	ANTIDEPRESSANTS	2016q2	141.328	102.83	116.486	1	0.824227	0	0	310.159
71	Venlafaxine Hydrochloride Sustained-Release Capsules	Sustained-release controlled-release dosage forms of drugs	XN06A	ANTIDEPRESSANTS	2016q3	141.328	102.83	116.486	1	0.824227	0	0	327.002
71	Venlafaxine Hydrochloride Sustained-Release Capsules	Sustained-release controlled-release dosage forms of drugs	XN06A	ANTIDEPRESSANTS	2016q4	141.328	102.83	116.486	1	0.824227	0	0	321.953
71	Venlafaxine Hydrochloride Sustained-Release Capsules	Sustained-release controlled-release dosage forms of drugs	XN06A	ANTIDEPRESSANTS	2017q1	141.328	102.83	114.09	1	0.807274	0	0	330.486
71	Venlafaxine Hydrochloride Sustained-Release Capsules	Sustained-release controlled-release dosage forms of drugs	XN06A	ANTIDEPRESSANTS	2017q2	141.328	102.83	114.09	1	0.807274	0	0	335.078
71	Venlafaxine Hydrochloride Sustained-Release Capsules	Sustained-release controlled-release dosage forms of drugs	XN06A	ANTIDEPRESSANTS	2017q3	141.328	102.83	114.09	1	0.807274	0	0	374.908
71	Venlafaxine Hydrochloride Sustained-Release Capsules	Sustained-release controlled-release dosage forms of drugs	XN06A	ANTIDEPRESSANTS	2017q4	141.328	108.553	120.44	2	0.852206	0	0	351.356
71	Venlafaxine Hydrochloride Sustained-Release Capsules	Sustained-release controlled-release dosage forms of drugs	XN06A	ANTIDEPRESSANTS	2018q1	141.328	106.803	116.061	2	0.821221	0	0	370.464
71	Venlafaxine Hydrochloride Sustained-Release Capsules	Sustained-release controlled-release dosage forms of drugs	XN06A	ANTIDEPRESSANTS	2018q2	141.328	106.803	116.061	2	0.821221	0	0	380.696
71	Venlafaxine Hydrochloride Sustained-Release Capsules	Sustained-release controlled-release dosage forms of drugs	XN06A	ANTIDEPRESSANTS	2018q3	141.328	103.72	112.711	2	0.797513	0	0	419.517
71	Venlafaxine Hydrochloride Sustained-Release Capsules	Sustained-release controlled-release dosage forms of drugs	XN06A	ANTIDEPRESSANTS	2018q4	141.328	103.72	112.711	2	0.797513	0	0	414.721
71	Venlafaxine Hydrochloride Sustained-Release Capsules	Sustained-release controlled-release dosage forms of drugs	XN06A	ANTIDEPRESSANTS	2019q1	141.328	103.72	110.393	2	0.78111	0	0	412.823
71	Venlafaxine Hydrochloride Sustained-Release Capsules	Sustained-release controlled-release dosage forms of drugs	XN06A	ANTIDEPRESSANTS	2019q2	141.328	103.72	110.393	2	0.78111	0	0	431.694
71	Venlafaxine Hydrochloride Sustained-Release Capsules	Sustained-release controlled-release dosage forms of drugs	XN06A	ANTIDEPRESSANTS	2019q3	141.328	103.223	109.864	2	0.77737	0	0	476.4
71	Venlafaxine Hydrochloride Sustained-Release Capsules	Sustained-release controlled-release dosage forms of drugs	XN06A	ANTIDEPRESSANTS	2019q4	141.328	103.223	109.864	2	0.77737	0	0	474.121
71	Venlafaxine Hydrochloride Sustained-Release Capsules	Sustained-release controlled-release dosage forms of drugs	XN06A	ANTIDEPRESSANTS	2020q1	141.328	96.8467	100.957	2	0.714346	0	0	454.938
71	Venlafaxine Hydrochloride Sustained-Release Capsules	Sustained-release controlled-release dosage forms of drugs	XN06A	ANTIDEPRESSANTS	2020q2	141.328	98.2225	102.391	3	0.724494	0	0	457.622
71	Venlafaxine Hydrochloride Sustained-Release Capsules	Sustained-release controlled-release dosage forms of drugs	XN06A	ANTIDEPRESSANTS	2020q3	141.328	81.33	84.7817	3	0.599894	0	0	453.311
71	Venlafaxine Hydrochloride Sustained-Release Capsules	Sustained-release controlled-release dosage forms of drugs	XN06A	ANTIDEPRESSANTS	2020q4	141.328	81.33	84.7817	3	0.599894	0	0	453.413
71	Venlafaxine Hydrochloride Sustained-Release Capsules	Sustained-release controlled-release dosage forms of drugs	XN06A	ANTIDEPRESSANTS	2021q1	141.328	74.8625	76.4346	3	0.540832	0	0	459.893
71	Venlafaxine Hydrochloride Sustained-Release Capsules	Sustained-release controlled-release dosage forms of drugs	XN06A	ANTIDEPRESSANTS	2021q2	141.328	71.475	72.976	3	0.51636	0	1	533.358
71	Venlafaxine Hydrochloride Sustained-Release Capsules	Sustained-release controlled-release dosage forms of drugs	XN06A	ANTIDEPRESSANTS	2021q3	141.328	70.71	72.1949	3	0.510833	0	1	543.867
71	Venlafaxine Hydrochloride Sustained-Release Capsules	Sustained-release controlled-release dosage forms of drugs	XN06A	ANTIDEPRESSANTS	2021q4	141.328	73.096	74.631	4	0.52807	0	1	542.856
71	Venlafaxine Hydrochloride Sustained-Release Capsules	Sustained-release controlled-release dosage forms of drugs	XN06A	ANTIDEPRESSANTS	2022q1	141.328	61.614	61.614	4	0.435965	0	1	499.348
71	Venlafaxine Hydrochloride Sustained-Release Capsules	Sustained-release controlled-release dosage forms of drugs	XN06A	ANTIDEPRESSANTS	2022q2	141.328	57.3067	57.3067	5	0.405488	0	1	451.905
72	Montelukast Sodium Oral Granules	Granules	XR03D	OTHER SYSTEMIC DRUGS FOR OBSTRUCTIVE AIRWAY DISEASES	2017q4	53.3887	49.13	53.3887	0	1	0	0	95.4683
72	Montelukast Sodium Oral Granules	Granules	XR03D	OTHER SYSTEMIC DRUGS FOR OBSTRUCTIVE AIRWAY DISEASES	2018q1	53.3887	47.475	51.5903	1	0.966314	0	0	95.4683
72	Montelukast Sodium Oral Granules	Granules	XR03D	OTHER SYSTEMIC DRUGS FOR OBSTRUCTIVE AIRWAY DISEASES	2018q2	53.3887	47.475	51.5903	1	0.966314	0	0	99.4248
72	Montelukast Sodium Oral Granules	Granules	XR03D	OTHER SYSTEMIC DRUGS FOR OBSTRUCTIVE AIRWAY DISEASES	2018q3	53.3887	48.4333	52.6317	2	0.98582	0	0	119.976
72	Montelukast Sodium Oral Granules	Granules	XR03D	OTHER SYSTEMIC DRUGS FOR OBSTRUCTIVE AIRWAY DISEASES	2018q4	53.3887	48.1825	52.3591	3	0.980714	0	0	197.098
72	Montelukast Sodium Oral Granules	Granules	XR03D	OTHER SYSTEMIC DRUGS FOR OBSTRUCTIVE AIRWAY DISEASES	2019q1	53.3887	48.1825	51.2822	3	0.960543	0	0	142.123
72	Montelukast Sodium Oral Granules	Granules	XR03D	OTHER SYSTEMIC DRUGS FOR OBSTRUCTIVE AIRWAY DISEASES	2019q2	53.3887	48.1825	51.2822	3	0.960543	0	0	174.085
72	Montelukast Sodium Oral Granules	Granules	XR03D	OTHER SYSTEMIC DRUGS FOR OBSTRUCTIVE AIRWAY DISEASES	2019q3	53.3887	48.1825	51.2822	3	0.960543	0	0	146.089
72	Montelukast Sodium Oral Granules	Granules	XR03D	OTHER SYSTEMIC DRUGS FOR OBSTRUCTIVE AIRWAY DISEASES	2019q4	53.3887	48.1825	51.2822	3	0.960543	0	0	223.398
72	Montelukast Sodium Oral Granules	Granules	XR03D	OTHER SYSTEMIC DRUGS FOR OBSTRUCTIVE AIRWAY DISEASES	2020q1	53.3887	48.1825	50.2274	3	0.940787	0	0	100.42
72	Montelukast Sodium Oral Granules	Granules	XR03D	OTHER SYSTEMIC DRUGS FOR OBSTRUCTIVE AIRWAY DISEASES	2020q2	53.3887	48.344	50.3958	4	0.94394	0	0	18.0698
72	Montelukast Sodium Oral Granules	Granules	XR03D	OTHER SYSTEMIC DRUGS FOR OBSTRUCTIVE AIRWAY DISEASES	2020q3	53.3887	47.385	49.3961	5	0.925215	0	0	72.6612
72	Montelukast Sodium Oral Granules	Granules	XR03D	OTHER SYSTEMIC DRUGS FOR OBSTRUCTIVE AIRWAY DISEASES	2020q4	53.3887	42.5567	44.3628	5	0.830939	0	1	205.809
72	Montelukast Sodium Oral Granules	Granules	XR03D	OTHER SYSTEMIC DRUGS FOR OBSTRUCTIVE AIRWAY DISEASES	2021q1	53.3887	40.3683	41.2161	5	0.771999	0	1	146.628
72	Montelukast Sodium Oral Granules	Granules	XR03D	OTHER SYSTEMIC DRUGS FOR OBSTRUCTIVE AIRWAY DISEASES	2021q2	53.3887	39.715	40.549	5	0.759505	0	1	217.79
72	Montelukast Sodium Oral Granules	Granules	XR03D	OTHER SYSTEMIC DRUGS FOR OBSTRUCTIVE AIRWAY DISEASES	2021q3	53.3887	39.715	40.549	5	0.759505	0	1	179.044
72	Montelukast Sodium Oral Granules	Granules	XR03D	OTHER SYSTEMIC DRUGS FOR OBSTRUCTIVE AIRWAY DISEASES	2021q4	53.3887	39.715	40.549	5	0.759505	0	1	335.957
72	Montelukast Sodium Oral Granules	Granules	XR03D	OTHER SYSTEMIC DRUGS FOR OBSTRUCTIVE AIRWAY DISEASES	2022q1	53.3887	39.0414	39.0414	6	0.731267	0	1	207.544
72	Montelukast Sodium Oral Granules	Granules	XR03D	OTHER SYSTEMIC DRUGS FOR OBSTRUCTIVE AIRWAY DISEASES	2022q2	53.3887	39.0414	39.0414	6	0.731267	0	1	150.846
73	Esomeprazole Sodium	Injection	XA02B	DRUGS FOR PEPTIC ULCER AND GASTRO-OESOPHAGEAL REFLUX DISEASE (GORD)	2016q1	134.713	118.92	134.713	0	1	0	0	89.7334
73	Esomeprazole Sodium	Injection	XA02B	DRUGS FOR PEPTIC ULCER AND GASTRO-OESOPHAGEAL REFLUX DISEASE (GORD)	2016q2	134.713	107.325	121.578	1	0.902497	0	0	89.7334
73	Esomeprazole Sodium	Injection	XA02B	DRUGS FOR PEPTIC ULCER AND GASTRO-OESOPHAGEAL REFLUX DISEASE (GORD)	2016q3	134.713	105.36	119.352	1	0.885974	0	0	93.0388
73	Esomeprazole Sodium	Injection	XA02B	DRUGS FOR PEPTIC ULCER AND GASTRO-OESOPHAGEAL REFLUX DISEASE (GORD)	2016q4	134.713	101.465	114.94	1	0.853221	0	0	90.4724
73	Esomeprazole Sodium	Injection	XA02B	DRUGS FOR PEPTIC ULCER AND GASTRO-OESOPHAGEAL REFLUX DISEASE (GORD)	2017q1	134.713	96.725	107.317	1	0.796633	0	0	110.451
73	Esomeprazole Sodium	Injection	XA02B	DRUGS FOR PEPTIC ULCER AND GASTRO-OESOPHAGEAL REFLUX DISEASE (GORD)	2017q2	134.713	96.725	107.317	1	0.796633	0	0	134.951
73	Esomeprazole Sodium	Injection	XA02B	DRUGS FOR PEPTIC ULCER AND GASTRO-OESOPHAGEAL REFLUX DISEASE (GORD)	2017q3	134.713	96.725	107.317	1	0.796633	0	0	152.305
73	Esomeprazole Sodium	Injection	XA02B	DRUGS FOR PEPTIC ULCER AND GASTRO-OESOPHAGEAL REFLUX DISEASE (GORD)	2017q4	134.713	88.925	98.6626	1	0.732391	0	0	139.902
73	Esomeprazole Sodium	Injection	XA02B	DRUGS FOR PEPTIC ULCER AND GASTRO-OESOPHAGEAL REFLUX DISEASE (GORD)	2018q1	134.713	87.605	95.1989	1	0.70668	0	0	149.325
73	Esomeprazole Sodium	Injection	XA02B	DRUGS FOR PEPTIC ULCER AND GASTRO-OESOPHAGEAL REFLUX DISEASE (GORD)	2018q2	134.713	87.605	95.1989	1	0.70668	0	0	165.392
73	Esomeprazole Sodium	Injection	XA02B	DRUGS FOR PEPTIC ULCER AND GASTRO-OESOPHAGEAL REFLUX DISEASE (GORD)	2018q3	134.713	86.94	94.4762	2	0.701315	0	0	162.225
73	Esomeprazole Sodium	Injection	XA02B	DRUGS FOR PEPTIC ULCER AND GASTRO-OESOPHAGEAL REFLUX DISEASE (GORD)	2018q4	134.713	82.4275	89.5726	3	0.664914	0	0	147.836
73	Esomeprazole Sodium	Injection	XA02B	DRUGS FOR PEPTIC ULCER AND GASTRO-OESOPHAGEAL REFLUX DISEASE (GORD)	2019q1	134.713	78.465	83.5128	3	0.619932	0	0	155.601
73	Esomeprazole Sodium	Injection	XA02B	DRUGS FOR PEPTIC ULCER AND GASTRO-OESOPHAGEAL REFLUX DISEASE (GORD)	2019q2	134.713	78.465	83.5128	3	0.619932	0	0	164.104
73	Esomeprazole Sodium	Injection	XA02B	DRUGS FOR PEPTIC ULCER AND GASTRO-OESOPHAGEAL REFLUX DISEASE (GORD)	2019q3	134.713	87.1082	92.712	10	0.688219	0	0	184.08
73	Esomeprazole Sodium	Injection	XA02B	DRUGS FOR PEPTIC ULCER AND GASTRO-OESOPHAGEAL REFLUX DISEASE (GORD)	2019q4	134.713	81.0658	86.281	10	0.64048	0	0	174.362
73	Esomeprazole Sodium	Injection	XA02B	DRUGS FOR PEPTIC ULCER AND GASTRO-OESOPHAGEAL REFLUX DISEASE (GORD)	2020q1	134.713	77.964	81.2729	10	0.603304	0	0	141.65
73	Esomeprazole Sodium	Injection	XA02B	DRUGS FOR PEPTIC ULCER AND GASTRO-OESOPHAGEAL REFLUX DISEASE (GORD)	2020q2	134.713	80.0372	83.4341	10	0.619347	0	0	182.54
73	Esomeprazole Sodium	Injection	XA02B	DRUGS FOR PEPTIC ULCER AND GASTRO-OESOPHAGEAL REFLUX DISEASE (GORD)	2020q3	134.713	77.2565	80.5353	10	0.597829	0	0	217.9
73	Esomeprazole Sodium	Injection	XA02B	DRUGS FOR PEPTIC ULCER AND GASTRO-OESOPHAGEAL REFLUX DISEASE (GORD)	2020q4	134.713	66.7065	69.5376	10	0.516191	0	0	222.051
73	Esomeprazole Sodium	Injection	XA02B	DRUGS FOR PEPTIC ULCER AND GASTRO-OESOPHAGEAL REFLUX DISEASE (GORD)	2021q1	134.713	62.3344	63.6434	10	0.472437	0	0	238.565
73	Esomeprazole Sodium	Injection	XA02B	DRUGS FOR PEPTIC ULCER AND GASTRO-OESOPHAGEAL REFLUX DISEASE (GORD)	2021q2	134.713	61.2815	62.5684	10	0.464457	0	0	259.495
73	Esomeprazole Sodium	Injection	XA02B	DRUGS FOR PEPTIC ULCER AND GASTRO-OESOPHAGEAL REFLUX DISEASE (GORD)	2021q3	134.713	56.5343	57.7215	10	0.428478	0	1	241.226
73	Esomeprazole Sodium	Injection	XA02B	DRUGS FOR PEPTIC ULCER AND GASTRO-OESOPHAGEAL REFLUX DISEASE (GORD)	2021q4	134.713	52.8114	53.9204	10	0.400262	0	1	173.251
73	Esomeprazole Sodium	Injection	XA02B	DRUGS FOR PEPTIC ULCER AND GASTRO-OESOPHAGEAL REFLUX DISEASE (GORD)	2022q1	134.713	52.8207	52.8207	10	0.392098	0	1	153.609
73	Esomeprazole Sodium	Injection	XA02B	DRUGS FOR PEPTIC ULCER AND GASTRO-OESOPHAGEAL REFLUX DISEASE (GORD)	2022q2	134.713	50.485	50.485	10	0.37476	0	1	173.494
74	Trimetazidine Dihydrochloride Modified Release Tablets	Sustained-release controlled-release dosage forms of drugs	XC01E	OTHER CARDIAC PREPARATIONS	2019q1	90.7024	85.22	90.7024	0	1	0	0	1319.56
74	Trimetazidine Dihydrochloride Modified Release Tablets	Sustained-release controlled-release dosage forms of drugs	XC01E	OTHER CARDIAC PREPARATIONS	2019q2	90.7024	81.61	86.8602	1	0.957639	0	0	1319.56
74	Trimetazidine Dihydrochloride Modified Release Tablets	Sustained-release controlled-release dosage forms of drugs	XC01E	OTHER CARDIAC PREPARATIONS	2019q3	90.7024	80.4067	85.5794	2	0.943519	0	0	1422
74	Trimetazidine Dihydrochloride Modified Release Tablets	Sustained-release controlled-release dosage forms of drugs	XC01E	OTHER CARDIAC PREPARATIONS	2019q4	90.7024	80.4067	85.5794	2	0.943519	0	0	1468.21
74	Trimetazidine Dihydrochloride Modified Release Tablets	Sustained-release controlled-release dosage forms of drugs	XC01E	OTHER CARDIAC PREPARATIONS	2020q1	90.7024	30.26	31.5443	3	0.347778	0	1	1166.43
74	Trimetazidine Dihydrochloride Modified Release Tablets	Sustained-release controlled-release dosage forms of drugs	XC01E	OTHER CARDIAC PREPARATIONS	2020q2	90.7024	30.26	31.5443	3	0.347778	0	1	1316.9
74	Trimetazidine Dihydrochloride Modified Release Tablets	Sustained-release controlled-release dosage forms of drugs	XC01E	OTHER CARDIAC PREPARATIONS	2020q3	90.7024	37.774	39.3772	4	0.434136	0	1	1288.01
74	Trimetazidine Dihydrochloride Modified Release Tablets	Sustained-release controlled-release dosage forms of drugs	XC01E	OTHER CARDIAC PREPARATIONS	2020q4	90.7024	42.6133	44.4219	5	0.489754	0	1	1114.04
74	Trimetazidine Dihydrochloride Modified Release Tablets	Sustained-release controlled-release dosage forms of drugs	XC01E	OTHER CARDIAC PREPARATIONS	2021q1	90.7024	42.6133	43.5082	5	0.479681	0	1	1090.75
74	Trimetazidine Dihydrochloride Modified Release Tablets	Sustained-release controlled-release dosage forms of drugs	XC01E	OTHER CARDIAC PREPARATIONS	2021q2	90.7024	42.6133	43.5082	5	0.479681	0	1	1032.78
74	Trimetazidine Dihydrochloride Modified Release Tablets	Sustained-release controlled-release dosage forms of drugs	XC01E	OTHER CARDIAC PREPARATIONS	2021q3	90.7024	41.0943	41.9573	6	0.462582	0	1	942.264
74	Trimetazidine Dihydrochloride Modified Release Tablets	Sustained-release controlled-release dosage forms of drugs	XC01E	OTHER CARDIAC PREPARATIONS	2021q4	90.7024	44.395	45.3273	7	0.499736	0	1	932.784
74	Trimetazidine Dihydrochloride Modified Release Tablets	Sustained-release controlled-release dosage forms of drugs	XC01E	OTHER CARDIAC PREPARATIONS	2022q1	90.7024	49.076	49.076	9	0.541066	0	1	867.365
74	Trimetazidine Dihydrochloride Modified Release Tablets	Sustained-release controlled-release dosage forms of drugs	XC01E	OTHER CARDIAC PREPARATIONS	2022q2	90.7024	18.8597	18.8597	9	0.207929	0	1	873.141
75	Moxifloxacin Hydrochloride and Sodium Chloride Injection	Injection	XJ01M	QUINOLONE ANTIBACTERIALS	2018q3	254.844	234.515	254.844	0	1	0	0	55.5908
75	Moxifloxacin Hydrochloride and Sodium Chloride Injection	Injection	XJ01M	QUINOLONE ANTIBACTERIALS	2018q4	254.844	229.692	249.603	3	0.979436	0	0	55.5908
75	Moxifloxacin Hydrochloride and Sodium Chloride Injection	Injection	XJ01M	QUINOLONE ANTIBACTERIALS	2019q1	254.844	211.713	225.332	3	0.884199	0	0	65.1852
75	Moxifloxacin Hydrochloride and Sodium Chloride Injection	Injection	XJ01M	QUINOLONE ANTIBACTERIALS	2019q2	254.844	211.713	225.332	3	0.884199	0	0	58.4821
75	Moxifloxacin Hydrochloride and Sodium Chloride Injection	Injection	XJ01M	QUINOLONE ANTIBACTERIALS	2019q3	254.844	193.838	206.308	3	0.809546	0	0	63.1905
75	Moxifloxacin Hydrochloride and Sodium Chloride Injection	Injection	XJ01M	QUINOLONE ANTIBACTERIALS	2019q4	254.844	196.725	209.381	5	0.821605	0	0	64.5561
75	Moxifloxacin Hydrochloride and Sodium Chloride Injection	Injection	XJ01M	QUINOLONE ANTIBACTERIALS	2020q1	254.844	186.319	194.226	7	0.762139	0	0	68.3733
75	Moxifloxacin Hydrochloride and Sodium Chloride Injection	Injection	XJ01M	QUINOLONE ANTIBACTERIALS	2020q2	254.844	177.886	185.436	7	0.727646	0	0	50.1096
75	Moxifloxacin Hydrochloride and Sodium Chloride Injection	Injection	XJ01M	QUINOLONE ANTIBACTERIALS	2020q3	254.844	157.864	164.564	10	0.645743	0	0	61.4727
75	Moxifloxacin Hydrochloride and Sodium Chloride Injection	Injection	XJ01M	QUINOLONE ANTIBACTERIALS	2020q4	254.844	127.316	132.72	10	0.520789	0	1	59.0344
75	Moxifloxacin Hydrochloride and Sodium Chloride Injection	Injection	XJ01M	QUINOLONE ANTIBACTERIALS	2021q1	254.844	115.747	118.177	10	0.463725	0	1	54.8457
75	Moxifloxacin Hydrochloride and Sodium Chloride Injection	Injection	XJ01M	QUINOLONE ANTIBACTERIALS	2021q2	254.844	85.9792	87.7848	10	0.344465	0	1	68.2694
75	Moxifloxacin Hydrochloride and Sodium Chloride Injection	Injection	XJ01M	QUINOLONE ANTIBACTERIALS	2021q3	254.844	84.6962	86.4748	10	0.339325	0	1	71.0267
75	Moxifloxacin Hydrochloride and Sodium Chloride Injection	Injection	XJ01M	QUINOLONE ANTIBACTERIALS	2021q4	254.844	80.8914	82.5901	10	0.324082	0	1	76.9439
75	Moxifloxacin Hydrochloride and Sodium Chloride Injection	Injection	XJ01M	QUINOLONE ANTIBACTERIALS	2022q1	254.844	65.3	65.3	10	0.256236	0	1	75.6405
75	Moxifloxacin Hydrochloride and Sodium Chloride Injection	Injection	XJ01M	QUINOLONE ANTIBACTERIALS	2022q2	254.844	47.034	47.034	10	0.18456	0	1	64.8539
76	Linezolid and Glucose Injection	Injection	XJ01X	OTHER ANTIBACTERIALS	2015q3	456.831	394.98	456.831	0	1	0	0	0.6164
76	Linezolid and Glucose Injection	Injection	XJ01X	OTHER ANTIBACTERIALS	2015q4	456.831	355.855	411.579	1	0.900944	0	0	0.6164
76	Linezolid and Glucose Injection	Injection	XJ01X	OTHER ANTIBACTERIALS	2016q1	456.831	355.855	403.114	1	0.882414	0	0	2.2743
76	Linezolid and Glucose Injection	Injection	XJ01X	OTHER ANTIBACTERIALS	2016q2	456.831	332.11	376.215	1	0.823533	0	0	4.185
76	Linezolid and Glucose Injection	Injection	XJ01X	OTHER ANTIBACTERIALS	2016q3	456.831	332.11	376.215	1	0.823533	0	0	6.9149
76	Linezolid and Glucose Injection	Injection	XJ01X	OTHER ANTIBACTERIALS	2016q4	456.831	332.11	376.215	1	0.823533	0	0	11.3126
76	Linezolid and Glucose Injection	Injection	XJ01X	OTHER ANTIBACTERIALS	2017q1	456.831	309.177	343.033	2	0.750897	0	0	14.3334
76	Linezolid and Glucose Injection	Injection	XJ01X	OTHER ANTIBACTERIALS	2017q2	456.831	309.177	343.033	2	0.750897	0	0	19.3059
76	Linezolid and Glucose Injection	Injection	XJ01X	OTHER ANTIBACTERIALS	2017q3	456.831	309.177	343.033	2	0.750897	0	0	24.5654
76	Linezolid and Glucose Injection	Injection	XJ01X	OTHER ANTIBACTERIALS	2017q4	456.831	304.847	338.228	2	0.74038	0	0	23.1046
76	Linezolid and Glucose Injection	Injection	XJ01X	OTHER ANTIBACTERIALS	2018q1	456.831	304.847	331.272	2	0.725152	0	0	28.7127
76	Linezolid and Glucose Injection	Injection	XJ01X	OTHER ANTIBACTERIALS	2018q2	456.831	300.237	326.262	2	0.714186	0	0	33.8016
76	Linezolid and Glucose Injection	Injection	XJ01X	OTHER ANTIBACTERIALS	2018q3	456.831	299.707	325.686	2	0.712925	0	0	40.0198
76	Linezolid and Glucose Injection	Injection	XJ01X	OTHER ANTIBACTERIALS	2018q4	456.831	293.51	318.952	2	0.698185	0	0	41.4514
76	Linezolid and Glucose Injection	Injection	XJ01X	OTHER ANTIBACTERIALS	2019q1	456.831	292.2	310.998	2	0.680773	0	0	45.2668
76	Linezolid and Glucose Injection	Injection	XJ01X	OTHER ANTIBACTERIALS	2019q2	456.831	292.2	310.998	2	0.680773	0	0	48.4997
76	Linezolid and Glucose Injection	Injection	XJ01X	OTHER ANTIBACTERIALS	2019q3	456.831	268.895	286.194	3	0.626476	0	0	46.6702
76	Linezolid and Glucose Injection	Injection	XJ01X	OTHER ANTIBACTERIALS	2019q4	456.831	264.236	281.235	4	0.615622	0	0	47.1187
76	Linezolid and Glucose Injection	Injection	XJ01X	OTHER ANTIBACTERIALS	2020q1	456.831	275.397	287.086	7	0.628429	0	0	33.9631
76	Linezolid and Glucose Injection	Injection	XJ01X	OTHER ANTIBACTERIALS	2020q2	456.831	255.907	266.768	7	0.583955	0	0	37.2228
76	Linezolid and Glucose Injection	Injection	XJ01X	OTHER ANTIBACTERIALS	2020q3	456.831	246.996	257.479	7	0.56362	0	0	43.4772
76	Linezolid and Glucose Injection	Injection	XJ01X	OTHER ANTIBACTERIALS	2020q4	456.831	229.787	239.539	9	0.52435	0	0	39.0727
76	Linezolid and Glucose Injection	Injection	XJ01X	OTHER ANTIBACTERIALS	2021q1	456.831	230.966	235.817	10	0.516201	0	0	36.3463
76	Linezolid and Glucose Injection	Injection	XJ01X	OTHER ANTIBACTERIALS	2021q2	456.831	229.01	233.819	10	0.511829	0	0	39.6744
76	Linezolid and Glucose Injection	Injection	XJ01X	OTHER ANTIBACTERIALS	2021q3	456.831	230.052	234.883	10	0.514157	0	0	34.2223
76	Linezolid and Glucose Injection	Injection	XJ01X	OTHER ANTIBACTERIALS	2021q4	456.831	197.196	201.337	10	0.440727	0	1	22.1499
76	Linezolid and Glucose Injection	Injection	XJ01X	OTHER ANTIBACTERIALS	2022q1	456.831	191.5	191.5	10	0.419194	0	1	12.5955
76	Linezolid and Glucose Injection	Injection	XJ01X	OTHER ANTIBACTERIALS	2022q2	456.831	191.5	191.5	10	0.419194	0	1	12.717
77	Paclitaxel For Injection (Albumin Bound)	Injection	XL01C	PLANT ALKALOIDS AND OTHER NATURAL PRODUCTS	2018q2	5928.87	5455.94	5928.87	0	1	0	0	1.4579
77	Paclitaxel For Injection (Albumin Bound)	Injection	XL01C	PLANT ALKALOIDS AND OTHER NATURAL PRODUCTS	2018q3	5928.87	3744.93	4069.56	1	0.686397	0	0	1.4579
77	Paclitaxel For Injection (Albumin Bound)	Injection	XL01C	PLANT ALKALOIDS AND OTHER NATURAL PRODUCTS	2018q4	5928.87	3469.96	3770.74	2	0.635997	0	0	3.0901
77	Paclitaxel For Injection (Albumin Bound)	Injection	XL01C	PLANT ALKALOIDS AND OTHER NATURAL PRODUCTS	2019q1	5928.87	3469.96	3693.19	2	0.622915	0	0	5.2447
77	Paclitaxel For Injection (Albumin Bound)	Injection	XL01C	PLANT ALKALOIDS AND OTHER NATURAL PRODUCTS	2019q2	5928.87	3414.96	3634.65	2	0.613042	0	0	8.2763
77	Paclitaxel For Injection (Albumin Bound)	Injection	XL01C	PLANT ALKALOIDS AND OTHER NATURAL PRODUCTS	2019q3	5928.87	3414.96	3634.65	2	0.613042	0	0	9.9616
77	Paclitaxel For Injection (Albumin Bound)	Injection	XL01C	PLANT ALKALOIDS AND OTHER NATURAL PRODUCTS	2019q4	5928.87	3414.96	3634.65	2	0.613042	0	0	10.7754
77	Paclitaxel For Injection (Albumin Bound)	Injection	XL01C	PLANT ALKALOIDS AND OTHER NATURAL PRODUCTS	2020q1	5928.87	2006.75	2091.92	3	0.352836	0	1	9.2988
77	Paclitaxel For Injection (Albumin Bound)	Injection	XL01C	PLANT ALKALOIDS AND OTHER NATURAL PRODUCTS	2020q2	5928.87	1131.25	1179.26	3	0.198901	0	1	22.0789
77	Paclitaxel For Injection (Albumin Bound)	Injection	XL01C	PLANT ALKALOIDS AND OTHER NATURAL PRODUCTS	2020q3	5928.87	1131.25	1179.26	3	0.198901	0	1	33.1849
77	Paclitaxel For Injection (Albumin Bound)	Injection	XL01C	PLANT ALKALOIDS AND OTHER NATURAL PRODUCTS	2020q4	5928.87	1043	1087.27	4	0.183385	0	1	32.4671
77	Paclitaxel For Injection (Albumin Bound)	Injection	XL01C	PLANT ALKALOIDS AND OTHER NATURAL PRODUCTS	2021q1	5928.87	1043	1064.9	4	0.179613	0	1	34.2326
77	Paclitaxel For Injection (Albumin Bound)	Injection	XL01C	PLANT ALKALOIDS AND OTHER NATURAL PRODUCTS	2021q2	5928.87	1043	1064.9	4	0.179613	0	1	41.1725
77	Paclitaxel For Injection (Albumin Bound)	Injection	XL01C	PLANT ALKALOIDS AND OTHER NATURAL PRODUCTS	2021q3	5928.87	1043	1064.9	4	0.179613	0	1	42.4548
77	Paclitaxel For Injection (Albumin Bound)	Injection	XL01C	PLANT ALKALOIDS AND OTHER NATURAL PRODUCTS	2021q4	5928.87	1043	1064.9	4	0.179613	0	1	43.0469
77	Paclitaxel For Injection (Albumin Bound)	Injection	XL01C	PLANT ALKALOIDS AND OTHER NATURAL PRODUCTS	2022q1	5928.87	1043	1043	4	0.175919	0	1	43.2039
77	Paclitaxel For Injection (Albumin Bound)	Injection	XL01C	PLANT ALKALOIDS AND OTHER NATURAL PRODUCTS	2022q2	5928.87	705.76	705.76	4	0.119038	0	1	38.9606
78	Levetiracetam	Oral liquid formulations	XN03A	ANTIEPILEPTICS	2018q3	272.138	250.43	272.138	0	1	0	0	3.6916
78	Levetiracetam	Oral liquid formulations	XN03A	ANTIEPILEPTICS	2018q4	272.138	248.5	270.041	1	0.992293	0	0	3.502
78	Levetiracetam	Oral liquid formulations	XN03A	ANTIEPILEPTICS	2019q1	272.138	248.465	264.449	1	0.971747	0	0	3.6957
78	Levetiracetam	Oral liquid formulations	XN03A	ANTIEPILEPTICS	2019q2	272.138	248.045	264.002	1	0.970104	0	0	3.387
78	Levetiracetam	Oral liquid formulations	XN03A	ANTIEPILEPTICS	2019q3	272.138	248.5	264.487	1	0.971884	0	0	3.6624
78	Levetiracetam	Oral liquid formulations	XN03A	ANTIEPILEPTICS	2019q4	272.138	248.5	264.487	1	0.971884	0	0	3.6144
78	Levetiracetam	Oral liquid formulations	XN03A	ANTIEPILEPTICS	2020q1	272.138	248.5	259.047	1	0.951894	0	0	2.7925
78	Levetiracetam	Oral liquid formulations	XN03A	ANTIEPILEPTICS	2020q2	272.138	248.5	259.047	1	0.951894	0	0	3.2022
78	Levetiracetam	Oral liquid formulations	XN03A	ANTIEPILEPTICS	2020q3	272.138	202.45	211.042	3	0.775497	0	0	3.5335
78	Levetiracetam	Oral liquid formulations	XN03A	ANTIEPILEPTICS	2020q4	272.138	187.59	195.552	3	0.718575	0	0	3.6182
78	Levetiracetam	Oral liquid formulations	XN03A	ANTIEPILEPTICS	2021q1	272.138	144.34	147.371	3	0.541531	0	1	2.6247
78	Levetiracetam	Oral liquid formulations	XN03A	ANTIEPILEPTICS	2021q2	272.138	161.072	164.455	4	0.604305	0	1	2.7291
78	Levetiracetam	Oral liquid formulations	XN03A	ANTIEPILEPTICS	2021q3	272.138	161.072	164.455	4	0.604305	0	1	3.0485
78	Levetiracetam	Oral liquid formulations	XN03A	ANTIEPILEPTICS	2021q4	272.138	161.072	164.455	4	0.604305	0	1	3.0312
78	Levetiracetam	Oral liquid formulations	XN03A	ANTIEPILEPTICS	2022q1	272.138	129.312	129.312	4	0.475171	0	1	3.2629
78	Levetiracetam	Oral liquid formulations	XN03A	ANTIEPILEPTICS	2022q2	272.138	113.836	113.836	4	0.418302	0	1	3.3442
79	Levetiracetam Concentrated Solution for Injection	Injection	XN03A	ANTIEPILEPTICS	2019q1	361.873	340	361.873	0	1	0	0	0.5179
79	Levetiracetam Concentrated Solution for Injection	Injection	XN03A	ANTIEPILEPTICS	2019q2	361.873	336.83	358.499	1	0.990676	0	0	0.5179
79	Levetiracetam Concentrated Solution for Injection	Injection	XN03A	ANTIEPILEPTICS	2019q3	361.873	332.5	353.89	1	0.977941	0	0	1.5677
79	Levetiracetam Concentrated Solution for Injection	Injection	XN03A	ANTIEPILEPTICS	2019q4	361.873	335	356.551	2	0.985294	0	0	1.5714
79	Levetiracetam Concentrated Solution for Injection	Injection	XN03A	ANTIEPILEPTICS	2020q1	361.873	335	349.218	3	0.965029	0	0	1.3183
79	Levetiracetam Concentrated Solution for Injection	Injection	XN03A	ANTIEPILEPTICS	2020q2	361.873	334.75	348.957	3	0.964308	0	0	1.5176
79	Levetiracetam Concentrated Solution for Injection	Injection	XN03A	ANTIEPILEPTICS	2020q3	361.873	287.953	300.174	5	0.829502	0	0	2.4056
79	Levetiracetam Concentrated Solution for Injection	Injection	XN03A	ANTIEPILEPTICS	2020q4	361.873	124.865	130.164	5	0.359696	0	1	2.2592
79	Levetiracetam Concentrated Solution for Injection	Injection	XN03A	ANTIEPILEPTICS	2021q1	361.873	83.7488	85.5075	7	0.236291	0	1	2.5519
79	Levetiracetam Concentrated Solution for Injection	Injection	XN03A	ANTIEPILEPTICS	2021q2	361.873	106.888	109.132	8	0.301577	0	1	6.398
79	Levetiracetam Concentrated Solution for Injection	Injection	XN03A	ANTIEPILEPTICS	2021q3	361.873	106.888	109.132	8	0.301577	0	1	10.433
79	Levetiracetam Concentrated Solution for Injection	Injection	XN03A	ANTIEPILEPTICS	2021q4	361.873	93.84	95.8106	10	0.264763	0	1	13.0935
79	Levetiracetam Concentrated Solution for Injection	Injection	XN03A	ANTIEPILEPTICS	2022q1	361.873	86.4831	86.4831	10	0.238987	0	1	14.892
79	Levetiracetam Concentrated Solution for Injection	Injection	XN03A	ANTIEPILEPTICS	2022q2	361.873	65.65	65.65	10	0.181417	0	1	16.1874
80	Pramipexole Dihydrochloride Tablets	Tablets	XN04B	DOPAMINERGIC AGENTS	2018q3	196.915	177.48	196.915	0	1	0	0	716.344
80	Pramipexole Dihydrochloride Tablets	Tablets	XN04B	DOPAMINERGIC AGENTS	2018q4	196.915	180.085	195.695	1	0.993808	0	0	678.695
80	Pramipexole Dihydrochloride Tablets	Tablets	XN04B	DOPAMINERGIC AGENTS	2019q1	196.915	163.53	174.05	1	0.883887	0	0	711.597
80	Pramipexole Dihydrochloride Tablets	Tablets	XN04B	DOPAMINERGIC AGENTS	2019q2	196.915	163.53	174.05	1	0.883887	0	0	712.078
80	Pramipexole Dihydrochloride Tablets	Tablets	XN04B	DOPAMINERGIC AGENTS	2019q3	196.915	163.53	174.05	1	0.883887	0	0	720.614
80	Pramipexole Dihydrochloride Tablets	Tablets	XN04B	DOPAMINERGIC AGENTS	2019q4	196.915	160.37	170.687	1	0.866807	0	0	730.055
80	Pramipexole Dihydrochloride Tablets	Tablets	XN04B	DOPAMINERGIC AGENTS	2020q1	196.915	120.867	125.996	2	0.639853	0	0	689.074
80	Pramipexole Dihydrochloride Tablets	Tablets	XN04B	DOPAMINERGIC AGENTS	2020q2	196.915	120.867	125.996	2	0.639853	0	0	748.046
80	Pramipexole Dihydrochloride Tablets	Tablets	XN04B	DOPAMINERGIC AGENTS	2020q3	196.915	120.867	125.996	2	0.639853	0	0	765.511
80	Pramipexole Dihydrochloride Tablets	Tablets	XN04B	DOPAMINERGIC AGENTS	2020q4	196.915	120.867	125.996	2	0.639853	0	0	734.838
80	Pramipexole Dihydrochloride Tablets	Tablets	XN04B	DOPAMINERGIC AGENTS	2021q1	196.915	109.043	111.332	3	0.565384	0	0	716.773
80	Pramipexole Dihydrochloride Tablets	Tablets	XN04B	DOPAMINERGIC AGENTS	2021q2	196.915	109.04	111.33	3	0.565371	0	0	862.489
80	Pramipexole Dihydrochloride Tablets	Tablets	XN04B	DOPAMINERGIC AGENTS	2021q3	196.915	94.4725	96.4564	3	0.489839	0	1	798.745
80	Pramipexole Dihydrochloride Tablets	Tablets	XN04B	DOPAMINERGIC AGENTS	2021q4	196.915	94.4725	96.4564	3	0.489839	0	1	893.059
80	Pramipexole Dihydrochloride Tablets	Tablets	XN04B	DOPAMINERGIC AGENTS	2022q1	196.915	94.4725	94.4725	3	0.479764	0	1	833.35
80	Pramipexole Dihydrochloride Tablets	Tablets	XN04B	DOPAMINERGIC AGENTS	2022q2	196.915	63.3125	63.3125	3	0.321522	0	1	833.706
81	Duloxetine Hydrochloride Enteric Capsules	Capsules	XN06A	ANTIDEPRESSANTS	2019q3	244.786	229.99	244.786	0	1	0	0	324.329
81	Duloxetine Hydrochloride Enteric Capsules	Capsules	XN06A	ANTIDEPRESSANTS	2019q4	244.786	176.72	188.089	1	0.768381	0	0	324.329
81	Duloxetine Hydrochloride Enteric Capsules	Capsules	XN06A	ANTIDEPRESSANTS	2020q1	244.786	176.72	184.22	1	0.752577	0	0	285.971
81	Duloxetine Hydrochloride Enteric Capsules	Capsules	XN06A	ANTIDEPRESSANTS	2020q2	244.786	176.72	184.22	1	0.752577	0	0	331.747
81	Duloxetine Hydrochloride Enteric Capsules	Capsules	XN06A	ANTIDEPRESSANTS	2020q3	244.786	176.72	184.22	1	0.752577	0	0	391.39
81	Duloxetine Hydrochloride Enteric Capsules	Capsules	XN06A	ANTIDEPRESSANTS	2020q4	244.786	176.72	184.22	1	0.752577	0	0	383.221
81	Duloxetine Hydrochloride Enteric Capsules	Capsules	XN06A	ANTIDEPRESSANTS	2021q1	244.786	144.92	147.963	3	0.60446	0	0	349.972
81	Duloxetine Hydrochloride Enteric Capsules	Capsules	XN06A	ANTIDEPRESSANTS	2021q2	244.786	147.346	150.44	4	0.614579	0	0	806.537
81	Duloxetine Hydrochloride Enteric Capsules	Capsules	XN06A	ANTIDEPRESSANTS	2021q3	244.786	99.2783	101.363	5	0.414089	0	1	1024.95
81	Duloxetine Hydrochloride Enteric Capsules	Capsules	XN06A	ANTIDEPRESSANTS	2021q4	244.786	104.036	106.22	6	0.433932	0	1	1104.69
81	Duloxetine Hydrochloride Enteric Capsules	Capsules	XN06A	ANTIDEPRESSANTS	2022q1	244.786	104.036	104.036	6	0.425007	0	1	1111.46
81	Duloxetine Hydrochloride Enteric Capsules	Capsules	XN06A	ANTIDEPRESSANTS	2022q2	244.786	66.7071	66.7071	6	0.272512	0	1	1008.33
82	Caffeine Citrate Injection	Injection	XN06B	PSYCHOSTIMULANTS, AGENTS USED FOR ADHD AND NOOTROPICS	2017q3	229.623	206.96	229.623	0	1	0	0	6.4634
82	Caffeine Citrate Injection	Injection	XN06B	PSYCHOSTIMULANTS, AGENTS USED FOR ADHD AND NOOTROPICS	2017q4	229.623	199.645	221.507	1	0.964655	0	0	6.4634
82	Caffeine Citrate Injection	Injection	XN06B	PSYCHOSTIMULANTS, AGENTS USED FOR ADHD AND NOOTROPICS	2018q1	229.623	199.645	216.951	1	0.944814	0	0	7.5781
82	Caffeine Citrate Injection	Injection	XN06B	PSYCHOSTIMULANTS, AGENTS USED FOR ADHD AND NOOTROPICS	2018q2	229.623	199.645	216.951	1	0.944814	0	0	7.3348
82	Caffeine Citrate Injection	Injection	XN06B	PSYCHOSTIMULANTS, AGENTS USED FOR ADHD AND NOOTROPICS	2018q3	229.623	194.987	211.889	2	0.922768	0	0	7.8085
82	Caffeine Citrate Injection	Injection	XN06B	PSYCHOSTIMULANTS, AGENTS USED FOR ADHD AND NOOTROPICS	2018q4	229.623	194.987	211.889	2	0.922768	0	0	6.9861
82	Caffeine Citrate Injection	Injection	XN06B	PSYCHOSTIMULANTS, AGENTS USED FOR ADHD AND NOOTROPICS	2019q1	229.623	194.987	207.531	2	0.903789	0	0	8.4091
82	Caffeine Citrate Injection	Injection	XN06B	PSYCHOSTIMULANTS, AGENTS USED FOR ADHD AND NOOTROPICS	2019q2	229.623	194.987	207.531	2	0.903789	0	0	7.9158
82	Caffeine Citrate Injection	Injection	XN06B	PSYCHOSTIMULANTS, AGENTS USED FOR ADHD AND NOOTROPICS	2019q3	229.623	194.987	207.531	2	0.903789	0	0	8.4888
82	Caffeine Citrate Injection	Injection	XN06B	PSYCHOSTIMULANTS, AGENTS USED FOR ADHD AND NOOTROPICS	2019q4	229.623	194.987	207.531	2	0.903789	0	0	8.3478
82	Caffeine Citrate Injection	Injection	XN06B	PSYCHOSTIMULANTS, AGENTS USED FOR ADHD AND NOOTROPICS	2020q1	229.623	193.49	201.702	3	0.878405	0	0	7.7558
82	Caffeine Citrate Injection	Injection	XN06B	PSYCHOSTIMULANTS, AGENTS USED FOR ADHD AND NOOTROPICS	2020q2	229.623	190.792	198.889	4	0.866157	0	0	7.7777
82	Caffeine Citrate Injection	Injection	XN06B	PSYCHOSTIMULANTS, AGENTS USED FOR ADHD AND NOOTROPICS	2020q3	229.623	190.792	198.889	4	0.866157	0	0	8.2553
82	Caffeine Citrate Injection	Injection	XN06B	PSYCHOSTIMULANTS, AGENTS USED FOR ADHD AND NOOTROPICS	2020q4	229.623	190.592	198.681	4	0.865249	0	0	7.1181
82	Caffeine Citrate Injection	Injection	XN06B	PSYCHOSTIMULANTS, AGENTS USED FOR ADHD AND NOOTROPICS	2021q1	229.623	189.4	193.377	4	0.842152	0	0	8.662
82	Caffeine Citrate Injection	Injection	XN06B	PSYCHOSTIMULANTS, AGENTS USED FOR ADHD AND NOOTROPICS	2021q2	229.623	184.167	188.034	5	0.818883	0	0	9.1481
82	Caffeine Citrate Injection	Injection	XN06B	PSYCHOSTIMULANTS, AGENTS USED FOR ADHD AND NOOTROPICS	2021q3	229.623	180.833	184.631	5	0.804061	0	0	9.5621
82	Caffeine Citrate Injection	Injection	XN06B	PSYCHOSTIMULANTS, AGENTS USED FOR ADHD AND NOOTROPICS	2021q4	229.623	180.833	184.631	5	0.804061	0	0	9.0383
82	Caffeine Citrate Injection	Injection	XN06B	PSYCHOSTIMULANTS, AGENTS USED FOR ADHD AND NOOTROPICS	2022q1	229.623	179	179	6	0.779539	0	0	8.8335
82	Caffeine Citrate Injection	Injection	XN06B	PSYCHOSTIMULANTS, AGENTS USED FOR ADHD AND NOOTROPICS	2022q2	229.623	179	179	6	0.779539	0	0	9.3527
83	FlupentixolandMelitracenTablets	Tablets	XN06C	PSYCHOLEPTICS AND PSYCHOANALEPTICS IN COMBINATION	2015q2	63.8046	55.166	63.8046	0	1	0	0	1104.04
83	FlupentixolandMelitracenTablets	Tablets	XN06C	PSYCHOLEPTICS AND PSYCHOANALEPTICS IN COMBINATION	2015q3	63.8046	52.5	60.7211	2	0.951673	0	0	1104.04
83	FlupentixolandMelitracenTablets	Tablets	XN06C	PSYCHOLEPTICS AND PSYCHOANALEPTICS IN COMBINATION	2015q4	63.8046	53.625	62.0222	3	0.972066	0	0	1087.47
83	FlupentixolandMelitracenTablets	Tablets	XN06C	PSYCHOLEPTICS AND PSYCHOANALEPTICS IN COMBINATION	2016q1	63.8046	52.2875	59.2314	3	0.928326	0	0	1043.5
83	FlupentixolandMelitracenTablets	Tablets	XN06C	PSYCHOLEPTICS AND PSYCHOANALEPTICS IN COMBINATION	2016q2	63.8046	52.2875	59.2314	3	0.928326	0	0	1126.93
83	FlupentixolandMelitracenTablets	Tablets	XN06C	PSYCHOLEPTICS AND PSYCHOANALEPTICS IN COMBINATION	2016q3	63.8046	51.2375	58.042	3	0.909684	0	0	1162.21
83	FlupentixolandMelitracenTablets	Tablets	XN06C	PSYCHOLEPTICS AND PSYCHOANALEPTICS IN COMBINATION	2016q4	63.8046	50.3375	57.0225	3	0.893705	0	0	1156.92
83	FlupentixolandMelitracenTablets	Tablets	XN06C	PSYCHOLEPTICS AND PSYCHOANALEPTICS IN COMBINATION	2017q1	63.8046	47.845	53.0842	3	0.831981	0	0	1131.82
83	FlupentixolandMelitracenTablets	Tablets	XN06C	PSYCHOLEPTICS AND PSYCHOANALEPTICS IN COMBINATION	2017q2	63.8046	47.026	52.1755	3	0.81774	0	0	1180.22
83	FlupentixolandMelitracenTablets	Tablets	XN06C	PSYCHOLEPTICS AND PSYCHOANALEPTICS IN COMBINATION	2017q3	63.8046	47.026	52.1755	3	0.81774	0	0	1284.31
83	FlupentixolandMelitracenTablets	Tablets	XN06C	PSYCHOLEPTICS AND PSYCHOANALEPTICS IN COMBINATION	2017q4	63.8046	47.026	52.1755	3	0.81774	0	0	1167.07
83	FlupentixolandMelitracenTablets	Tablets	XN06C	PSYCHOLEPTICS AND PSYCHOANALEPTICS IN COMBINATION	2018q1	63.8046	46.8735	50.9366	3	0.798323	0	0	1204.24
83	FlupentixolandMelitracenTablets	Tablets	XN06C	PSYCHOLEPTICS AND PSYCHOANALEPTICS IN COMBINATION	2018q2	63.8046	46.8735	50.9366	3	0.798323	0	0	1224.53
83	FlupentixolandMelitracenTablets	Tablets	XN06C	PSYCHOLEPTICS AND PSYCHOANALEPTICS IN COMBINATION	2018q3	63.8046	46.6235	50.665	3	0.794065	0	0	1302.05
83	FlupentixolandMelitracenTablets	Tablets	XN06C	PSYCHOLEPTICS AND PSYCHOANALEPTICS IN COMBINATION	2018q4	63.8046	46.6235	50.665	3	0.794065	0	0	1264.49
83	FlupentixolandMelitracenTablets	Tablets	XN06C	PSYCHOLEPTICS AND PSYCHOANALEPTICS IN COMBINATION	2019q1	63.8046	46.916	49.9342	3	0.782612	0	0	1234.86
83	FlupentixolandMelitracenTablets	Tablets	XN06C	PSYCHOLEPTICS AND PSYCHOANALEPTICS IN COMBINATION	2019q2	63.8046	46.916	49.9342	3	0.782612	0	0	1248.41
83	FlupentixolandMelitracenTablets	Tablets	XN06C	PSYCHOLEPTICS AND PSYCHOANALEPTICS IN COMBINATION	2019q3	63.8046	46.916	49.9342	3	0.782612	0	0	1288.75
83	FlupentixolandMelitracenTablets	Tablets	XN06C	PSYCHOLEPTICS AND PSYCHOANALEPTICS IN COMBINATION	2019q4	63.8046	46.916	49.9342	3	0.782612	0	0	1347.94
83	FlupentixolandMelitracenTablets	Tablets	XN06C	PSYCHOLEPTICS AND PSYCHOANALEPTICS IN COMBINATION	2020q1	63.8046	45.1535	47.0699	3	0.737719	0	0	982.642
83	FlupentixolandMelitracenTablets	Tablets	XN06C	PSYCHOLEPTICS AND PSYCHOANALEPTICS IN COMBINATION	2020q2	63.8046	45.1535	47.0699	3	0.737719	0	0	1335.81
83	FlupentixolandMelitracenTablets	Tablets	XN06C	PSYCHOLEPTICS AND PSYCHOANALEPTICS IN COMBINATION	2020q3	63.8046	45.1535	47.0699	3	0.737719	0	0	1421.15
83	FlupentixolandMelitracenTablets	Tablets	XN06C	PSYCHOLEPTICS AND PSYCHOANALEPTICS IN COMBINATION	2020q4	63.8046	45.1535	47.0699	3	0.737719	0	0	1375.49
83	FlupentixolandMelitracenTablets	Tablets	XN06C	PSYCHOLEPTICS AND PSYCHOANALEPTICS IN COMBINATION	2021q1	63.8046	44.6185	45.5555	3	0.713985	0	0	1278.05
83	FlupentixolandMelitracenTablets	Tablets	XN06C	PSYCHOLEPTICS AND PSYCHOANALEPTICS IN COMBINATION	2021q2	63.8046	44.6185	45.5555	3	0.713985	0	0	1402.02
83	FlupentixolandMelitracenTablets	Tablets	XN06C	PSYCHOLEPTICS AND PSYCHOANALEPTICS IN COMBINATION	2021q3	63.8046	44.6185	45.5555	3	0.713985	0	0	1438.5
83	FlupentixolandMelitracenTablets	Tablets	XN06C	PSYCHOLEPTICS AND PSYCHOANALEPTICS IN COMBINATION	2021q4	63.8046	44.6185	45.5555	3	0.713985	0	0	1586.96
83	FlupentixolandMelitracenTablets	Tablets	XN06C	PSYCHOLEPTICS AND PSYCHOANALEPTICS IN COMBINATION	2022q1	63.8046	38.15	38.15	3	0.59792	0	0	1357.16
83	FlupentixolandMelitracenTablets	Tablets	XN06C	PSYCHOLEPTICS AND PSYCHOANALEPTICS IN COMBINATION	2022q2	63.8046	38.04	38.04	3	0.596196	0	0	1345.94
84	Budesonide Suspension for Inhalation	inhalants	XR01A	DECONGESTANTS AND OTHER NASAL PREPARATIONS FOR TOPICAL USE	2019q4	15.4754	14.54	15.4754	0	1	0	0	1263.76
84	Budesonide Suspension for Inhalation	inhalants	XR01A	DECONGESTANTS AND OTHER NASAL PREPARATIONS FOR TOPICAL USE	2020q1	15.4754	13.46	14.0313	1	0.906682	0	0	1263.76
84	Budesonide Suspension for Inhalation	inhalants	XR01A	DECONGESTANTS AND OTHER NASAL PREPARATIONS FOR TOPICAL USE	2020q2	15.4754	13.46	14.0313	1	0.906682	0	0	853.291
84	Budesonide Suspension for Inhalation	inhalants	XR01A	DECONGESTANTS AND OTHER NASAL PREPARATIONS FOR TOPICAL USE	2020q3	15.4754	13.375	13.9426	1	0.900956	0	0	1294.17
84	Budesonide Suspension for Inhalation	inhalants	XR01A	DECONGESTANTS AND OTHER NASAL PREPARATIONS FOR TOPICAL USE	2020q4	15.4754	12.9333	13.4822	2	0.871205	0	0	1647.3
84	Budesonide Suspension for Inhalation	inhalants	XR01A	DECONGESTANTS AND OTHER NASAL PREPARATIONS FOR TOPICAL USE	2021q1	15.4754	12.92	13.1913	3	0.852406	0	0	1555.97
84	Budesonide Suspension for Inhalation	inhalants	XR01A	DECONGESTANTS AND OTHER NASAL PREPARATIONS FOR TOPICAL USE	2021q2	15.4754	13.336	13.6161	4	0.879852	0	0	1652.68
84	Budesonide Suspension for Inhalation	inhalants	XR01A	DECONGESTANTS AND OTHER NASAL PREPARATIONS FOR TOPICAL USE	2021q3	15.4754	12.0717	12.3252	5	0.796437	0	1	1574.59
84	Budesonide Suspension for Inhalation	inhalants	XR01A	DECONGESTANTS AND OTHER NASAL PREPARATIONS FOR TOPICAL USE	2021q4	15.4754	12.0717	12.3252	5	0.796437	0	1	1956.8
84	Budesonide Suspension for Inhalation	inhalants	XR01A	DECONGESTANTS AND OTHER NASAL PREPARATIONS FOR TOPICAL USE	2022q1	15.4754	11.9027	11.9027	5	0.769135	0	1	1623.78
84	Budesonide Suspension for Inhalation	inhalants	XR01A	DECONGESTANTS AND OTHER NASAL PREPARATIONS FOR TOPICAL USE	2022q2	15.4754	11.9027	11.9027	5	0.769135	0	1	1372.98
85	Ventolin	inhalants	XR03A	ADRENERGICS, INHALANTS	2019q4	30.0674	28.25	30.0674	0	1	0	0	90.5347
85	Ventolin	inhalants	XR03A	ADRENERGICS, INHALANTS	2020q1	30.0674	28.125	29.3187	1	0.975098	0	0	90.5347
85	Ventolin	inhalants	XR03A	ADRENERGICS, INHALANTS	2020q2	30.0674	28.125	29.3187	1	0.975098	0	0	32.8316
85	Ventolin	inhalants	XR03A	ADRENERGICS, INHALANTS	2020q3	30.0674	28.0833	29.2752	2	0.973654	0	0	62.4233
85	Ventolin	inhalants	XR03A	ADRENERGICS, INHALANTS	2020q4	30.0674	26.224	27.337	4	0.90919	0	0	119.941
85	Ventolin	inhalants	XR03A	ADRENERGICS, INHALANTS	2021q1	30.0674	18.344	18.7292	4	0.622908	0	1	82.375
85	Ventolin	inhalants	XR03A	ADRENERGICS, INHALANTS	2021q2	30.0674	18.272	18.6557	4	0.620463	0	1	143.188
85	Ventolin	inhalants	XR03A	ADRENERGICS, INHALANTS	2021q3	30.0674	19.4767	19.8857	5	0.66137	0	1	101.953
85	Ventolin	inhalants	XR03A	ADRENERGICS, INHALANTS	2021q4	30.0674	19.4767	19.8857	5	0.66137	0	1	348.539
85	Ventolin	inhalants	XR03A	ADRENERGICS, INHALANTS	2022q1	30.0674	19.11	19.11	5	0.635572	0	1	163.858
85	Ventolin	inhalants	XR03A	ADRENERGICS, INHALANTS	2022q2	30.0674	19.11	19.11	5	0.635572	0	1	163.507
86	Ipratropium Bromide Solusion for Inhalation	inhalants	XR03B	OTHER DRUGS FOR OBSTRUCTIVE AIRWAY DISEASES, INHALANTS	2020q2	45.5338	43.68	45.5338	0	1	0	0	929.287
86	Ipratropium Bromide Solusion for Inhalation	inhalants	XR03B	OTHER DRUGS FOR OBSTRUCTIVE AIRWAY DISEASES, INHALANTS	2020q3	45.5338	40.925	42.6619	1	0.936928	0	0	929.287
86	Ipratropium Bromide Solusion for Inhalation	inhalants	XR03B	OTHER DRUGS FOR OBSTRUCTIVE AIRWAY DISEASES, INHALANTS	2020q4	45.5338	42.21	44.0014	2	0.966346	0	0	1400.38
86	Ipratropium Bromide Solusion for Inhalation	inhalants	XR03B	OTHER DRUGS FOR OBSTRUCTIVE AIRWAY DISEASES, INHALANTS	2021q1	45.5338	40.6825	41.5368	3	0.912219	0	0	1088.25
86	Ipratropium Bromide Solusion for Inhalation	inhalants	XR03B	OTHER DRUGS FOR OBSTRUCTIVE AIRWAY DISEASES, INHALANTS	2021q2	45.5338	38.762	39.576	4	0.869156	0	0	1213.33
86	Ipratropium Bromide Solusion for Inhalation	inhalants	XR03B	OTHER DRUGS FOR OBSTRUCTIVE AIRWAY DISEASES, INHALANTS	2021q3	45.5338	37.896	38.6918	4	0.849738	0	0	1157.15
86	Ipratropium Bromide Solusion for Inhalation	inhalants	XR03B	OTHER DRUGS FOR OBSTRUCTIVE AIRWAY DISEASES, INHALANTS	2021q4	45.5338	34.2013	34.9195	7	0.766891	0	1	1473.06
86	Ipratropium Bromide Solusion for Inhalation	inhalants	XR03B	OTHER DRUGS FOR OBSTRUCTIVE AIRWAY DISEASES, INHALANTS	2022q1	45.5338	32.0156	32.0156	8	0.703116	0	1	1118.44
86	Ipratropium Bromide Solusion for Inhalation	inhalants	XR03B	OTHER DRUGS FOR OBSTRUCTIVE AIRWAY DISEASES, INHALANTS	2022q2	45.5338	32.0156	32.0156	8	0.703116	0	1	954.884
87	Compound Ipratropium Bromide Solution	inhalants	XR03B	OTHER DRUGS FOR OBSTRUCTIVE AIRWAY DISEASES, INHALANTS	2017q3	58.8675	53.0575	58.8675	0	1	0	0	291.499
87	Compound Ipratropium Bromide Solution	inhalants	XR03B	OTHER DRUGS FOR OBSTRUCTIVE AIRWAY DISEASES, INHALANTS	2017q4	58.8675	51.985	57.6775	1	0.979786	0	0	326.239
87	Compound Ipratropium Bromide Solution	inhalants	XR03B	OTHER DRUGS FOR OBSTRUCTIVE AIRWAY DISEASES, INHALANTS	2018q1	58.8675	51.39	55.8447	1	0.94865	0	0	378.307
87	Compound Ipratropium Bromide Solution	inhalants	XR03B	OTHER DRUGS FOR OBSTRUCTIVE AIRWAY DISEASES, INHALANTS	2018q2	58.8675	51.07	55.4969	1	0.942743	0	0	308.013
87	Compound Ipratropium Bromide Solution	inhalants	XR03B	OTHER DRUGS FOR OBSTRUCTIVE AIRWAY DISEASES, INHALANTS	2018q3	58.8675	51.07	55.4969	1	0.942743	0	0	303.666
87	Compound Ipratropium Bromide Solution	inhalants	XR03B	OTHER DRUGS FOR OBSTRUCTIVE AIRWAY DISEASES, INHALANTS	2018q4	58.8675	50.665	55.0568	1	0.935267	0	0	346.853
87	Compound Ipratropium Bromide Solution	inhalants	XR03B	OTHER DRUGS FOR OBSTRUCTIVE AIRWAY DISEASES, INHALANTS	2019q1	58.8675	49.29	52.4609	1	0.89117	0	0	367.12
87	Compound Ipratropium Bromide Solution	inhalants	XR03B	OTHER DRUGS FOR OBSTRUCTIVE AIRWAY DISEASES, INHALANTS	2019q2	58.8675	49.29	52.4609	1	0.89117	0	0	351.018
87	Compound Ipratropium Bromide Solution	inhalants	XR03B	OTHER DRUGS FOR OBSTRUCTIVE AIRWAY DISEASES, INHALANTS	2019q3	58.8675	49.86	53.0676	2	0.901476	0	0	321.694
87	Compound Ipratropium Bromide Solution	inhalants	XR03B	OTHER DRUGS FOR OBSTRUCTIVE AIRWAY DISEASES, INHALANTS	2019q4	58.8675	49.26	52.429	2	0.890628	0	0	352.644
87	Compound Ipratropium Bromide Solution	inhalants	XR03B	OTHER DRUGS FOR OBSTRUCTIVE AIRWAY DISEASES, INHALANTS	2020q1	58.8675	49.26	51.3506	2	0.872309	0	0	247.285
87	Compound Ipratropium Bromide Solution	inhalants	XR03B	OTHER DRUGS FOR OBSTRUCTIVE AIRWAY DISEASES, INHALANTS	2020q2	58.8675	49.245	51.335	3	0.872043	0	0	158.2
87	Compound Ipratropium Bromide Solution	inhalants	XR03B	OTHER DRUGS FOR OBSTRUCTIVE AIRWAY DISEASES, INHALANTS	2020q3	58.8675	49.145	51.2308	3	0.870273	0	0	212.994
87	Compound Ipratropium Bromide Solution	inhalants	XR03B	OTHER DRUGS FOR OBSTRUCTIVE AIRWAY DISEASES, INHALANTS	2020q4	58.8675	46.9175	48.9087	3	0.830827	0	0	299.828
87	Compound Ipratropium Bromide Solution	inhalants	XR03B	OTHER DRUGS FOR OBSTRUCTIVE AIRWAY DISEASES, INHALANTS	2021q1	58.8675	48.5917	49.6121	5	0.842776	0	0	246.763
87	Compound Ipratropium Bromide Solution	inhalants	XR03B	OTHER DRUGS FOR OBSTRUCTIVE AIRWAY DISEASES, INHALANTS	2021q2	58.8675	47.5783	48.5775	5	0.8252	0	0	281.963
87	Compound Ipratropium Bromide Solution	inhalants	XR03B	OTHER DRUGS FOR OBSTRUCTIVE AIRWAY DISEASES, INHALANTS	2021q3	58.8675	44.0814	45.0071	6	0.76455	0	0	266.904
87	Compound Ipratropium Bromide Solution	inhalants	XR03B	OTHER DRUGS FOR OBSTRUCTIVE AIRWAY DISEASES, INHALANTS	2021q4	58.8675	40.38	41.228	6	0.700352	0	1	172.957
87	Compound Ipratropium Bromide Solution	inhalants	XR03B	OTHER DRUGS FOR OBSTRUCTIVE AIRWAY DISEASES, INHALANTS	2022q1	58.8675	40.38	40.38	6	0.685947	0	1	249.444
87	Compound Ipratropium Bromide Solution	inhalants	XR03B	OTHER DRUGS FOR OBSTRUCTIVE AIRWAY DISEASES, INHALANTS	2022q2	58.8675	40.38	40.38	6	0.685947	0	1	229.999
88	Bepotastine besilate	Tablets	XR06	ANTIHISTAMINES FOR SYSTEMIC USE	2019q4	43.329	40.71	43.329	0	1	0	0	29.8646
88	Bepotastine besilate	Tablets	XR06	ANTIHISTAMINES FOR SYSTEMIC USE	2020q1	43.329	44.355	46.2375	1	1.06713	0	0	29.8646
88	Bepotastine besilate	Tablets	XR06	ANTIHISTAMINES FOR SYSTEMIC USE	2020q2	43.329	40.555	42.2762	1	0.975703	0	0	36.7302
88	Bepotastine besilate	Tablets	XR06	ANTIHISTAMINES FOR SYSTEMIC USE	2020q3	43.329	40.555	42.2762	1	0.975703	0	0	55.5666
88	Bepotastine besilate	Tablets	XR06	ANTIHISTAMINES FOR SYSTEMIC USE	2020q4	43.329	40.555	42.2762	1	0.975703	0	0	69.0838
88	Bepotastine besilate	Tablets	XR06	ANTIHISTAMINES FOR SYSTEMIC USE	2021q1	43.329	40.555	41.4067	1	0.955634	0	0	69.1576
88	Bepotastine besilate	Tablets	XR06	ANTIHISTAMINES FOR SYSTEMIC USE	2021q2	43.329	44.2775	45.2073	3	1.04335	0	1	120.434
88	Bepotastine besilate	Tablets	XR06	ANTIHISTAMINES FOR SYSTEMIC USE	2021q3	43.329	40.4275	41.2765	3	0.95263	0	1	136.19
88	Bepotastine besilate	Tablets	XR06	ANTIHISTAMINES FOR SYSTEMIC USE	2021q4	43.329	38.188	38.9899	4	0.899859	0	1	80.626
88	Bepotastine besilate	Tablets	XR06	ANTIHISTAMINES FOR SYSTEMIC USE	2022q1	43.329	38.188	38.188	4	0.88135	0	1	83.9245
88	Bepotastine besilate	Tablets	XR06	ANTIHISTAMINES FOR SYSTEMIC USE	2022q2	43.329	37.088	37.088	4	0.855963	0	1	94.0713
89	Iopamidol Injection	Injection	XV08A	X-RAY CONTRAST MEDIA, IODINATED	2018q3	353.819	325.595	353.819	0	1	0	0	18.1119
89	Iopamidol Injection	Injection	XV08A	X-RAY CONTRAST MEDIA, IODINATED	2018q4	353.819	298.01	323.842	1	0.915278	0	0	18.1119
89	Iopamidol Injection	Injection	XV08A	X-RAY CONTRAST MEDIA, IODINATED	2019q1	353.819	297.005	316.112	1	0.89343	0	0	14.7744
89	Iopamidol Injection	Injection	XV08A	X-RAY CONTRAST MEDIA, IODINATED	2019q2	353.819	297.005	316.112	1	0.89343	0	0	15.8227
89	Iopamidol Injection	Injection	XV08A	X-RAY CONTRAST MEDIA, IODINATED	2019q3	353.819	297.005	316.112	1	0.89343	0	0	14.374
89	Iopamidol Injection	Injection	XV08A	X-RAY CONTRAST MEDIA, IODINATED	2019q4	353.819	297.005	316.112	1	0.89343	0	0	17.8356
89	Iopamidol Injection	Injection	XV08A	X-RAY CONTRAST MEDIA, IODINATED	2020q1	353.819	297.005	309.61	1	0.875053	0	0	8.3953
89	Iopamidol Injection	Injection	XV08A	X-RAY CONTRAST MEDIA, IODINATED	2020q2	353.819	302.337	315.168	2	0.890762	0	0	14.9321
89	Iopamidol Injection	Injection	XV08A	X-RAY CONTRAST MEDIA, IODINATED	2020q3	353.819	304.696	317.628	4	0.897713	0	0	15.2139
89	Iopamidol Injection	Injection	XV08A	X-RAY CONTRAST MEDIA, IODINATED	2020q4	353.819	296.622	309.211	4	0.873925	0	0	13.8023
89	Iopamidol Injection	Injection	XV08A	X-RAY CONTRAST MEDIA, IODINATED	2021q1	353.819	294.556	300.742	4	0.849988	0	0	11.4219
89	Iopamidol Injection	Injection	XV08A	X-RAY CONTRAST MEDIA, IODINATED	2021q2	353.819	292.154	298.289	4	0.843057	0	0	14.3105
89	Iopamidol Injection	Injection	XV08A	X-RAY CONTRAST MEDIA, IODINATED	2021q3	353.819	291.476	297.597	6	0.8411	0	0	11.1453
89	Iopamidol Injection	Injection	XV08A	X-RAY CONTRAST MEDIA, IODINATED	2021q4	353.819	291.476	297.597	6	0.8411	0	0	15.8058
89	Iopamidol Injection	Injection	XV08A	X-RAY CONTRAST MEDIA, IODINATED	2022q1	353.819	291.476	291.476	6	0.8238	0	0	15.1636
89	Iopamidol Injection	Injection	XV08A	X-RAY CONTRAST MEDIA, IODINATED	2022q2	353.819	291.476	291.476	6	0.8238	0	0	11.8324
90	Metformin Hydrochloride and Vildagliptin Tablets(II)	Tablets	XA10B	BLOOD GLUCOSE LOWERING DRUGS, EXCL. INSULINS	2021q1	143.644	140.69	143.644	0	1	0	0	100.198
90	Metformin Hydrochloride and Vildagliptin Tablets(II)	Tablets	XA10B	BLOOD GLUCOSE LOWERING DRUGS, EXCL. INSULINS	2021q2	143.644	136.897	139.771	2	0.973038	0	0	100.198
90	Metformin Hydrochloride and Vildagliptin Tablets(II)	Tablets	XA10B	BLOOD GLUCOSE LOWERING DRUGS, EXCL. INSULINS	2021q3	143.644	136.897	139.771	2	0.973038	0	0	107.008
90	Metformin Hydrochloride and Vildagliptin Tablets(II)	Tablets	XA10B	BLOOD GLUCOSE LOWERING DRUGS, EXCL. INSULINS	2021q4	143.644	134.897	137.729	2	0.958822	0	0	92.4427
90	Metformin Hydrochloride and Vildagliptin Tablets(II)	Tablets	XA10B	BLOOD GLUCOSE LOWERING DRUGS, EXCL. INSULINS	2022q1	143.644	134.923	134.923	3	0.939281	0	0	83.091
90	Metformin Hydrochloride and Vildagliptin Tablets(II)	Tablets	XA10B	BLOOD GLUCOSE LOWERING DRUGS, EXCL. INSULINS	2022q2	143.644	71.3725	71.3725	3	0.496869	0	0	72.3936
91	Saxagliptin Tablets	Tablets	XA10B	BLOOD GLUCOSE LOWERING DRUGS, EXCL. INSULINS	2019q3	59.2514	55.67	59.2514	0	1	0	0	421.126
91	Saxagliptin Tablets	Tablets	XA10B	BLOOD GLUCOSE LOWERING DRUGS, EXCL. INSULINS	2019q4	59.2514	55.135	58.682	1	0.99039	0	0	415.145
91	Saxagliptin Tablets	Tablets	XA10B	BLOOD GLUCOSE LOWERING DRUGS, EXCL. INSULINS	2020q1	59.2514	55.135	57.475	1	0.970019	0	0	448.818
91	Saxagliptin Tablets	Tablets	XA10B	BLOOD GLUCOSE LOWERING DRUGS, EXCL. INSULINS	2020q2	59.2514	55.135	57.475	1	0.970019	0	0	485.59
91	Saxagliptin Tablets	Tablets	XA10B	BLOOD GLUCOSE LOWERING DRUGS, EXCL. INSULINS	2020q3	59.2514	55.135	57.475	1	0.970019	0	0	528.796
91	Saxagliptin Tablets	Tablets	XA10B	BLOOD GLUCOSE LOWERING DRUGS, EXCL. INSULINS	2020q4	59.2514	51.7567	53.9533	2	0.910583	0	0	451.551
91	Saxagliptin Tablets	Tablets	XA10B	BLOOD GLUCOSE LOWERING DRUGS, EXCL. INSULINS	2021q1	59.2514	51.7567	52.8436	2	0.891854	0	0	450.691
91	Saxagliptin Tablets	Tablets	XA10B	BLOOD GLUCOSE LOWERING DRUGS, EXCL. INSULINS	2021q2	59.2514	50.6	51.6626	3	0.871922	0	0	401.919
91	Saxagliptin Tablets	Tablets	XA10B	BLOOD GLUCOSE LOWERING DRUGS, EXCL. INSULINS	2021q3	59.2514	48.904	49.931	4	0.842697	0	0	346.422
91	Saxagliptin Tablets	Tablets	XA10B	BLOOD GLUCOSE LOWERING DRUGS, EXCL. INSULINS	2021q4	59.2514	43.49	44.4033	4	0.749405	0	1	333.759
91	Saxagliptin Tablets	Tablets	XA10B	BLOOD GLUCOSE LOWERING DRUGS, EXCL. INSULINS	2022q1	59.2514	43.49	43.49	4	0.733991	0	1	274.511
91	Saxagliptin Tablets	Tablets	XA10B	BLOOD GLUCOSE LOWERING DRUGS, EXCL. INSULINS	2022q2	59.2514	43.262	43.262	4	0.730143	0	1	313.343
92	Esomeprazole Magnesium Enteric-coated Tablets	Tablets	XA02B	DRUGS FOR PEPTIC ULCER AND GASTRO-OESOPHAGEAL REFLUX DISEASE (GORD)	2020q2	68.4779	65.69	68.4779	0	1	0	0	913.808
92	Esomeprazole Magnesium Enteric-coated Tablets	Tablets	XA02B	DRUGS FOR PEPTIC ULCER AND GASTRO-OESOPHAGEAL REFLUX DISEASE (GORD)	2020q3	68.4779	58.68	61.1704	1	0.893287	0	0	913.808
92	Esomeprazole Magnesium Enteric-coated Tablets	Tablets	XA02B	DRUGS FOR PEPTIC ULCER AND GASTRO-OESOPHAGEAL REFLUX DISEASE (GORD)	2020q4	68.4779	58.68	61.1704	1	0.893287	0	0	904.5
92	Esomeprazole Magnesium Enteric-coated Tablets	Tablets	XA02B	DRUGS FOR PEPTIC ULCER AND GASTRO-OESOPHAGEAL REFLUX DISEASE (GORD)	2021q1	68.4779	58.68	59.9123	1	0.874913	0	0	970.164
92	Esomeprazole Magnesium Enteric-coated Tablets	Tablets	XA02B	DRUGS FOR PEPTIC ULCER AND GASTRO-OESOPHAGEAL REFLUX DISEASE (GORD)	2021q2	68.4779	56.475	57.661	1	0.842037	0	1	1010.22
92	Esomeprazole Magnesium Enteric-coated Tablets	Tablets	XA02B	DRUGS FOR PEPTIC ULCER AND GASTRO-OESOPHAGEAL REFLUX DISEASE (GORD)	2021q3	68.4779	56.475	57.661	1	0.842037	0	1	910.401
92	Esomeprazole Magnesium Enteric-coated Tablets	Tablets	XA02B	DRUGS FOR PEPTIC ULCER AND GASTRO-OESOPHAGEAL REFLUX DISEASE (GORD)	2021q4	68.4779	56.475	57.661	1	0.842037	0	1	978.468
92	Esomeprazole Magnesium Enteric-coated Tablets	Tablets	XA02B	DRUGS FOR PEPTIC ULCER AND GASTRO-OESOPHAGEAL REFLUX DISEASE (GORD)	2022q1	68.4779	56.475	56.475	1	0.824718	0	1	877.277
92	Esomeprazole Magnesium Enteric-coated Tablets	Tablets	XA02B	DRUGS FOR PEPTIC ULCER AND GASTRO-OESOPHAGEAL REFLUX DISEASE (GORD)	2022q2	68.4779	56.475	56.475	1	0.824718	0	1	877.803
93	Dabigatran Etexilate Capsules	Capsules	XB01A	ANTITHROMBOTIC AGENTS	2020q1	520.043	498.87	520.043	0	1	0	0	377.486
93	Dabigatran Etexilate Capsules	Capsules	XB01A	ANTITHROMBOTIC AGENTS	2020q2	520.043	432.135	450.475	1	0.866228	0	0	377.486
93	Dabigatran Etexilate Capsules	Capsules	XB01A	ANTITHROMBOTIC AGENTS	2020q3	520.043	432.135	450.475	1	0.866228	0	0	392.697
93	Dabigatran Etexilate Capsules	Capsules	XB01A	ANTITHROMBOTIC AGENTS	2020q4	520.043	432.135	450.475	1	0.866228	0	0	368.817
93	Dabigatran Etexilate Capsules	Capsules	XB01A	ANTITHROMBOTIC AGENTS	2021q1	520.043	432.135	441.21	1	0.848411	0	0	393.338
93	Dabigatran Etexilate Capsules	Capsules	XB01A	ANTITHROMBOTIC AGENTS	2021q2	520.043	408.212	416.784	4	0.801443	0	0	414.147
93	Dabigatran Etexilate Capsules	Capsules	XB01A	ANTITHROMBOTIC AGENTS	2021q3	520.043	389.388	397.565	4	0.764486	0	0	387.834
93	Dabigatran Etexilate Capsules	Capsules	XB01A	ANTITHROMBOTIC AGENTS	2021q4	520.043	270.366	276.044	4	0.53081	0	1	504.283
93	Dabigatran Etexilate Capsules	Capsules	XB01A	ANTITHROMBOTIC AGENTS	2022q1	520.043	270.366	270.366	4	0.519892	0	1	392.201
93	Dabigatran Etexilate Capsules	Capsules	XB01A	ANTITHROMBOTIC AGENTS	2022q2	520.043	247.805	247.805	5	0.476509	0	1	407.161
94	ApixabanTablets	Tablets	XB01A	ANTITHROMBOTIC AGENTS	2019q1	576.583	541.732	576.583	0	1	0	0	9.4046
94	ApixabanTablets	Tablets	XB01A	ANTITHROMBOTIC AGENTS	2019q2	576.583	455.85	485.176	1	0.841467	0	0	9.4046
94	ApixabanTablets	Tablets	XB01A	ANTITHROMBOTIC AGENTS	2019q3	576.583	438.9	467.135	2	0.810178	0	0	12.0545
94	ApixabanTablets	Tablets	XB01A	ANTITHROMBOTIC AGENTS	2019q4	576.583	427.525	455.029	3	0.789181	0	0	14.4882
94	ApixabanTablets	Tablets	XB01A	ANTITHROMBOTIC AGENTS	2020q1	576.583	411.675	429.147	3	0.744293	0	0	10.468
94	ApixabanTablets	Tablets	XB01A	ANTITHROMBOTIC AGENTS	2020q2	576.583	384.612	400.935	4	0.695364	0	0	31.2594
94	ApixabanTablets	Tablets	XB01A	ANTITHROMBOTIC AGENTS	2020q3	576.583	255.382	266.221	7	0.461722	0	0	30.6197
94	ApixabanTablets	Tablets	XB01A	ANTITHROMBOTIC AGENTS	2020q4	576.583	210.167	219.087	7	0.379975	0	1	29.3571
94	ApixabanTablets	Tablets	XB01A	ANTITHROMBOTIC AGENTS	2021q1	576.583	214.008	218.502	8	0.37896	0	1	25.458
94	ApixabanTablets	Tablets	XB01A	ANTITHROMBOTIC AGENTS	2021q2	576.583	190.25	194.245	10	0.33689	0	1	36.5187
94	ApixabanTablets	Tablets	XB01A	ANTITHROMBOTIC AGENTS	2021q3	576.583	182.111	185.935	10	0.322478	0	1	49.2777
94	ApixabanTablets	Tablets	XB01A	ANTITHROMBOTIC AGENTS	2021q4	576.583	175.874	179.567	10	0.311433	0	1	59.5392
94	ApixabanTablets	Tablets	XB01A	ANTITHROMBOTIC AGENTS	2022q1	576.583	192.24	192.24	10	0.333412	0	1	53.342
94	ApixabanTablets	Tablets	XB01A	ANTITHROMBOTIC AGENTS	2022q2	576.583	189.837	189.837	10	0.329245	0	1	44.0023
95	Fondaparinux Sodium Injection	Injection	XB01A	ANTITHROMBOTIC AGENTS	2018q3	151.19	139.13	151.19	0	1	0	0	2.8915
95	Fondaparinux Sodium Injection	Injection	XB01A	ANTITHROMBOTIC AGENTS	2018q4	151.19	137.065	148.946	1	0.985158	0	0	2.8915
95	Fondaparinux Sodium Injection	Injection	XB01A	ANTITHROMBOTIC AGENTS	2019q1	151.19	136.29	145.058	1	0.959439	0	0	3.374
95	Fondaparinux Sodium Injection	Injection	XB01A	ANTITHROMBOTIC AGENTS	2019q2	151.19	136.29	145.058	1	0.959439	0	0	4.1449
95	Fondaparinux Sodium Injection	Injection	XB01A	ANTITHROMBOTIC AGENTS	2019q3	151.19	136.29	145.058	1	0.959439	0	0	6.5567
95	Fondaparinux Sodium Injection	Injection	XB01A	ANTITHROMBOTIC AGENTS	2019q4	151.19	136.29	145.058	1	0.959439	0	0	8.1319
95	Fondaparinux Sodium Injection	Injection	XB01A	ANTITHROMBOTIC AGENTS	2020q1	151.19	136.193	141.974	2	0.939039	0	0	5.5386
95	Fondaparinux Sodium Injection	Injection	XB01A	ANTITHROMBOTIC AGENTS	2020q2	151.19	135.527	141.279	2	0.934442	0	0	10.0522
95	Fondaparinux Sodium Injection	Injection	XB01A	ANTITHROMBOTIC AGENTS	2020q3	151.19	135.527	141.279	2	0.934442	0	0	11.1979
95	Fondaparinux Sodium Injection	Injection	XB01A	ANTITHROMBOTIC AGENTS	2020q4	151.19	134.092	139.783	4	0.92455	0	0	15.4885
95	Fondaparinux Sodium Injection	Injection	XB01A	ANTITHROMBOTIC AGENTS	2021q1	151.19	132.41	135.191	5	0.894176	0	0	16.2626
95	Fondaparinux Sodium Injection	Injection	XB01A	ANTITHROMBOTIC AGENTS	2021q2	151.19	129.569	132.29	6	0.874987	0	0	23.7461
95	Fondaparinux Sodium Injection	Injection	XB01A	ANTITHROMBOTIC AGENTS	2021q3	151.19	126.401	129.056	6	0.853599	0	0	28.5636
95	Fondaparinux Sodium Injection	Injection	XB01A	ANTITHROMBOTIC AGENTS	2021q4	151.19	125.579	128.216	7	0.848044	0	0	25.7045
95	Fondaparinux Sodium Injection	Injection	XB01A	ANTITHROMBOTIC AGENTS	2022q1	151.19	124.647	124.647	8	0.824436	0	0	22.1325
95	Fondaparinux Sodium Injection	Injection	XB01A	ANTITHROMBOTIC AGENTS	2022q2	151.19	124.682	124.682	9	0.82467	0	0	22.9759
96	Rivaroxaban tablets	Tablets	XB01A	ANTITHROMBOTIC AGENTS	2020q1	143.857	138	143.857	0	1	0	0	492.193
96	Rivaroxaban tablets	Tablets	XB01A	ANTITHROMBOTIC AGENTS	2020q2	143.857	118.5	123.529	1	0.858696	0	0	492.193
96	Rivaroxaban tablets	Tablets	XB01A	ANTITHROMBOTIC AGENTS	2020q3	143.857	118.5	123.529	1	0.858696	0	0	537.722
96	Rivaroxaban tablets	Tablets	XB01A	ANTITHROMBOTIC AGENTS	2020q4	143.857	112.823	117.612	5	0.81756	0	0	531.793
96	Rivaroxaban tablets	Tablets	XB01A	ANTITHROMBOTIC AGENTS	2021q1	143.857	109.461	111.76	9	0.776881	0	0	569.697
96	Rivaroxaban tablets	Tablets	XB01A	ANTITHROMBOTIC AGENTS	2021q2	143.857	81.5884	83.3018	10	0.57906	0	0	650.307
96	Rivaroxaban tablets	Tablets	XB01A	ANTITHROMBOTIC AGENTS	2021q3	143.857	82.0128	83.7351	10	0.582072	0	0	660.667
96	Rivaroxaban tablets	Tablets	XB01A	ANTITHROMBOTIC AGENTS	2021q4	143.857	73.4404	74.9827	10	0.521231	0	1	1053.44
96	Rivaroxaban tablets	Tablets	XB01A	ANTITHROMBOTIC AGENTS	2022q1	143.857	68.2902	68.2902	10	0.474709	0	1	1010
96	Rivaroxaban tablets	Tablets	XB01A	ANTITHROMBOTIC AGENTS	2022q2	143.857	66.5435	66.5435	10	0.462568	0	1	1016.75
97	Valsartan and Amlodipine Tablets	Tablets	XC09D	ANGIOTENSIN II ANTAGONISTS, COMBINATIONS	2019q3	54.0947	50.825	54.0947	0	1	0	0	1594.16
97	Valsartan and Amlodipine Tablets	Tablets	XC09D	ANGIOTENSIN II ANTAGONISTS, COMBINATIONS	2019q4	54.0947	49.47	52.6525	1	0.97334	0	0	1594.16
97	Valsartan and Amlodipine Tablets	Tablets	XC09D	ANGIOTENSIN II ANTAGONISTS, COMBINATIONS	2020q1	54.0947	47.77	49.7974	1	0.92056	0	0	1640.67
97	Valsartan and Amlodipine Tablets	Tablets	XC09D	ANGIOTENSIN II ANTAGONISTS, COMBINATIONS	2020q2	54.0947	47.77	49.7974	1	0.92056	0	0	1675.65
97	Valsartan and Amlodipine Tablets	Tablets	XC09D	ANGIOTENSIN II ANTAGONISTS, COMBINATIONS	2020q3	54.0947	47.11	49.1094	3	0.907841	0	0	1733.96
97	Valsartan and Amlodipine Tablets	Tablets	XC09D	ANGIOTENSIN II ANTAGONISTS, COMBINATIONS	2020q4	54.0947	46.235	48.1973	3	0.89098	0	0	1713.11
97	Valsartan and Amlodipine Tablets	Tablets	XC09D	ANGIOTENSIN II ANTAGONISTS, COMBINATIONS	2021q1	54.0947	46.185	47.1549	3	0.87171	0	0	1702.84
97	Valsartan and Amlodipine Tablets	Tablets	XC09D	ANGIOTENSIN II ANTAGONISTS, COMBINATIONS	2021q2	54.0947	38.32	39.1247	5	0.723264	0	0	1650.26
97	Valsartan and Amlodipine Tablets	Tablets	XC09D	ANGIOTENSIN II ANTAGONISTS, COMBINATIONS	2021q3	54.0947	30.5767	31.2188	5	0.577114	0	1	1482.4
97	Valsartan and Amlodipine Tablets	Tablets	XC09D	ANGIOTENSIN II ANTAGONISTS, COMBINATIONS	2021q4	54.0947	28.6	29.2006	5	0.539805	0	1	1687.51
97	Valsartan and Amlodipine Tablets	Tablets	XC09D	ANGIOTENSIN II ANTAGONISTS, COMBINATIONS	2022q1	54.0947	33.2222	33.2222	8	0.614149	0	1	1646.24
97	Valsartan and Amlodipine Tablets	Tablets	XC09D	ANGIOTENSIN II ANTAGONISTS, COMBINATIONS	2022q2	54.0947	32.5445	32.5445	10	0.601622	0	1	1632.87
98	Ezetimibe Tablets	Tablets	XC10A	LIPID MODIFYING AGENTS, PLAIN	2019q4	73.2793	68.85	73.2793	0	1	0	0	662.567
98	Ezetimibe Tablets	Tablets	XC10A	LIPID MODIFYING AGENTS, PLAIN	2020q1	73.2793	68.825	71.746	1	0.979076	0	0	662.567
98	Ezetimibe Tablets	Tablets	XC10A	LIPID MODIFYING AGENTS, PLAIN	2020q2	73.2793	68.825	71.746	1	0.979076	0	0	750.547
98	Ezetimibe Tablets	Tablets	XC10A	LIPID MODIFYING AGENTS, PLAIN	2020q3	73.2793	68.825	71.746	1	0.979076	0	0	931.779
98	Ezetimibe Tablets	Tablets	XC10A	LIPID MODIFYING AGENTS, PLAIN	2020q4	73.2793	67.98	70.8651	1	0.967056	0	0	1022.45
98	Ezetimibe Tablets	Tablets	XC10A	LIPID MODIFYING AGENTS, PLAIN	2021q1	73.2793	67.98	69.4076	1	0.947165	0	0	1049.41
98	Ezetimibe Tablets	Tablets	XC10A	LIPID MODIFYING AGENTS, PLAIN	2021q2	73.2793	67.98	69.4076	1	0.947165	0	0	1131.33
98	Ezetimibe Tablets	Tablets	XC10A	LIPID MODIFYING AGENTS, PLAIN	2021q3	73.2793	67.82	69.2442	2	0.944936	0	0	1250.64
98	Ezetimibe Tablets	Tablets	XC10A	LIPID MODIFYING AGENTS, PLAIN	2021q4	73.2793	67.6533	69.0741	2	0.942614	0	0	1340.45
98	Ezetimibe Tablets	Tablets	XC10A	LIPID MODIFYING AGENTS, PLAIN	2022q1	73.2793	67.3767	67.3767	5	0.91945	0	0	1309.58
98	Ezetimibe Tablets	Tablets	XC10A	LIPID MODIFYING AGENTS, PLAIN	2022q2	73.2793	66.4771	66.4771	6	0.907175	0	0	1275.13
99	Solifenacin Succinate Tablets	Tablets	XG04B	Urologicals	2018q4	99.7575	91.8	99.7575	0	1	0	0	58.0806
99	Solifenacin Succinate Tablets	Tablets	XG04B	Urologicals	2019q1	99.7575	94.9	101.005	1	1.01251	0	0	58.0806
99	Solifenacin Succinate Tablets	Tablets	XG04B	Urologicals	2019q2	99.7575	91.7	97.5993	1	0.978365	0	0	55.6554
99	Solifenacin Succinate Tablets	Tablets	XG04B	Urologicals	2019q3	99.7575	91.7	97.5993	1	0.978365	0	0	52.1076
99	Solifenacin Succinate Tablets	Tablets	XG04B	Urologicals	2019q4	99.7575	91.7	97.5993	1	0.978365	0	0	55.8587
99	Solifenacin Succinate Tablets	Tablets	XG04B	Urologicals	2020q1	99.7575	48.4833	50.541	2	0.506639	0	1	35.5531
99	Solifenacin Succinate Tablets	Tablets	XG04B	Urologicals	2020q2	99.7575	48.4833	50.541	2	0.506639	0	1	74.4895
99	Solifenacin Succinate Tablets	Tablets	XG04B	Urologicals	2020q3	99.7575	48.4833	50.541	2	0.506639	0	1	81.4342
99	Solifenacin Succinate Tablets	Tablets	XG04B	Urologicals	2020q4	99.7575	48.4833	50.541	2	0.506639	0	1	93.3889
99	Solifenacin Succinate Tablets	Tablets	XG04B	Urologicals	2021q1	99.7575	48.5625	49.5823	3	0.497028	0	1	92.2905
99	Solifenacin Succinate Tablets	Tablets	XG04B	Urologicals	2021q2	99.7575	48.5625	49.5823	3	0.497028	0	1	97.2659
99	Solifenacin Succinate Tablets	Tablets	XG04B	Urologicals	2021q3	99.7575	54.65	55.7976	4	0.559333	0	1	99.8446
99	Solifenacin Succinate Tablets	Tablets	XG04B	Urologicals	2021q4	99.7575	54.65	55.7976	4	0.559333	0	1	121.918
99	Solifenacin Succinate Tablets	Tablets	XG04B	Urologicals	2022q1	99.7575	54.65	54.65	4	0.547828	0	1	100.42
99	Solifenacin Succinate Tablets	Tablets	XG04B	Urologicals	2022q2	99.7575	54.875	54.875	5	0.550084	0	1	91.3178
100	Cinacalcet Hydrochloride Tablets	Tablets	XH05	CALCIUM HOMEOSTASIS	2020q1	360.768	346.08	360.768	0	1	0	0	48.4241
100	Cinacalcet Hydrochloride Tablets	Tablets	XH05	CALCIUM HOMEOSTASIS	2020q2	360.768	303.39	316.266	1	0.876647	0	0	48.4241
100	Cinacalcet Hydrochloride Tablets	Tablets	XH05	CALCIUM HOMEOSTASIS	2020q3	360.768	303.39	316.266	1	0.876647	0	0	55.7142
100	Cinacalcet Hydrochloride Tablets	Tablets	XH05	CALCIUM HOMEOSTASIS	2020q4	360.768	281.593	293.544	2	0.813665	0	0	62.2594
100	Cinacalcet Hydrochloride Tablets	Tablets	XH05	CALCIUM HOMEOSTASIS	2021q1	360.768	281.593	287.507	2	0.79693	0	0	66.0769
100	Cinacalcet Hydrochloride Tablets	Tablets	XH05	CALCIUM HOMEOSTASIS	2021q2	360.768	267.576	273.195	6	0.757259	0	0	71.8185
100	Cinacalcet Hydrochloride Tablets	Tablets	XH05	CALCIUM HOMEOSTASIS	2021q3	360.768	227.776	232.56	7	0.644624	0	0	78.4785
100	Cinacalcet Hydrochloride Tablets	Tablets	XH05	CALCIUM HOMEOSTASIS	2021q4	360.768	187.222	191.154	7	0.529853	0	1	129.699
100	Cinacalcet Hydrochloride Tablets	Tablets	XH05	CALCIUM HOMEOSTASIS	2022q1	360.768	124.945	124.945	7	0.346331	0	1	132.753
100	Cinacalcet Hydrochloride Tablets	Tablets	XH05	CALCIUM HOMEOSTASIS	2022q2	360.768	124.754	124.754	7	0.345801	0	1	136.801
101	Paricalcitol Injection	Injection	XH05	CALCIUM HOMEOSTASIS	2017q4	378.174	340.85	378.174	0	1	0	0	0.0884
101	Paricalcitol Injection	Injection	XH05	CALCIUM HOMEOSTASIS	2018q1	378.174	319.425	347.114	1	0.917867	0	0	0.0884
101	Paricalcitol Injection	Injection	XH05	CALCIUM HOMEOSTASIS	2018q2	378.174	319.425	347.114	1	0.917867	0	0	0.1672
101	Paricalcitol Injection	Injection	XH05	CALCIUM HOMEOSTASIS	2018q3	378.174	319.425	347.114	1	0.917867	0	0	0.267
101	Paricalcitol Injection	Injection	XH05	CALCIUM HOMEOSTASIS	2018q4	378.174	319.425	347.114	1	0.917867	0	0	0.3924
101	Paricalcitol Injection	Injection	XH05	CALCIUM HOMEOSTASIS	2019q1	378.174	319.425	339.974	1	0.898988	0	0	0.5592
101	Paricalcitol Injection	Injection	XH05	CALCIUM HOMEOSTASIS	2019q2	378.174	319.425	339.974	1	0.898988	0	0	0.806
101	Paricalcitol Injection	Injection	XH05	CALCIUM HOMEOSTASIS	2019q3	378.174	319.425	339.974	1	0.898988	0	0	1.1756
101	Paricalcitol Injection	Injection	XH05	CALCIUM HOMEOSTASIS	2019q4	378.174	309.95	329.89	2	0.872322	0	0	1.7618
101	Paricalcitol Injection	Injection	XH05	CALCIUM HOMEOSTASIS	2020q1	378.174	309.95	323.105	2	0.85438	0	0	2.0476
101	Paricalcitol Injection	Injection	XH05	CALCIUM HOMEOSTASIS	2020q2	378.174	261.13	272.213	4	0.719807	0	0	3.4164
101	Paricalcitol Injection	Injection	XH05	CALCIUM HOMEOSTASIS	2020q3	378.174	223.56	233.048	4	0.616245	0	0	5.6409
101	Paricalcitol Injection	Injection	XH05	CALCIUM HOMEOSTASIS	2020q4	378.174	209.36	218.245	4	0.577103	0	0	8.5524
101	Paricalcitol Injection	Injection	XH05	CALCIUM HOMEOSTASIS	2021q1	378.174	206.96	211.306	4	0.558753	0	0	9.3413
101	Paricalcitol Injection	Injection	XH05	CALCIUM HOMEOSTASIS	2021q2	378.174	206.96	211.306	4	0.558753	0	0	13.2256
101	Paricalcitol Injection	Injection	XH05	CALCIUM HOMEOSTASIS	2021q3	378.174	171.6	175.204	4	0.463288	0	0	14.5099
101	Paricalcitol Injection	Injection	XH05	CALCIUM HOMEOSTASIS	2021q4	378.174	171.6	175.204	4	0.463288	0	0	15.3252
101	Paricalcitol Injection	Injection	XH05	CALCIUM HOMEOSTASIS	2022q1	378.174	161.817	161.817	5	0.427889	0	0	15.7977
101	Paricalcitol Injection	Injection	XH05	CALCIUM HOMEOSTASIS	2022q2	378.174	146.569	146.569	7	0.387569	0	0	15.1305

## Sheet: 按照药品的统计情况
Serial No.	Drug Name	Dosage form	ATC-3	Indication	nmax	Market Size Category	National negotiation	Volume-based procurement
1	Bambuterol hydrochloride oral solution	Oral liquid formulations	XR03C	ADRENERGICS FOR SYSTEMIC USE	1	small	0	0
2	Paliperidone Extended-Release Tablets	Sustained-release controlled-release dosage forms of drugs	XN05A	ANTIPSYCHOTICS	1	medium	0	0
3	Pinaverium Bromide Tablets	Tablets	XA03A	DRUGS FOR FUNCTIONAL GASTROINTESTINAL DISORDERS	2	large	0	0
4	Calcium Carbonate and Vitamin D3 Granules	Granules	XA11	VITAMINS	5	small	0	0
5	Desloratadine Syrup	Oral liquid formulations	XR06	ANTIHISTAMINES FOR SYSTEMIC USE	3	small	0	0
6	Heparin Sodium Injection	Sealing fluid	XB01A	ANTITHROMBOTIC AGENTS	3	medium	0	0
7	Moxifloxacin Hydrochloride Injection	Injection	XJ01M	QUINOLONE ANTIBACTERIALS	4	medium	0	0
8	Sodium Valproate Oral Solution	Oral liquid formulations	XN03A	ANTIEPILEPTICS	1	small	0	0
9	Venlafaxine Hydrochloride	Tablets	XN06A	ANTIDEPRESSANTS	1	small	0	0
10	Agomelatine tablets	Tablets	XN06A	ANTIDEPRESSANTS	1	large	0	0
11	Rivastigmine Hydrogen Tartrate Capsules	Capsules	XN06D	ANTI-DEMENTIA DRUGS	2	medium	0	0
12	Travoprost Eye Drops	Eye Drop	XS01E	ANTIGLAUCOMA PREPARATIONS AND MIOTICS	2	small	0	0
13	Penehyclidine Hydrochloride Injection	Injection	XV03A	ALL OTHER THERAPEUTIC PRODUCTS	4	medium	0	0
14	Metformin Hydrochloride and Vildagliptin Tablets(II)	Tablets	XA10B	BLOOD GLUCOSE LOWERING DRUGS, EXCL. INSULINS	2	medium	0	0
15	Linagliptin Tablets	Tablets	XA10B	BLOOD GLUCOSE LOWERING DRUGS, EXCL. INSULINS	2	large	0	0
16	Dalteparin Sodium Injection	Injection	XB01A	ANTITHROMBOTIC AGENTS	2	medium	0	0
17	Enoxaparin Sodium Injection	Injection	XB01A	ANTITHROMBOTIC AGENTS	1	small	0	0
18	Compound Amino Acid Injection	Injection	XB05B	I.V. SOLUTIONS	3	medium	0	0
19	Hemofiltration Basic Solution	Injection	XB06	OTHER HEMATOLOGICAL AGENTS	2	medium	0	0
20	Ivabradine Hydrochloride Tablets	Tablets	XC01E	OTHER CARDIAC PREPARATIONS	3	large	0	0
21	Olmesartan Medoxomil and Hydrochlorothiazide Tablets	Tablets	XC09D	ANGIOTENSIN II ANTAGONISTS, COMBINATIONS	2	large	0	0
22	Tacalcitol Ointment	ointment	XD05	ANTIPSORIATICS	1	small	0	0
23	HalometasoneCream	creams	XD07	CORTICOSTEROIDS, DERMATOLOGICAL PREPARATIONS	3	small	0	0
24	Rasagiline Mesylate Tablets	Tablets	XN04B	DOPAMINERGIC AGENTS	2	medium	0	0
25	TopiramateTablets	Tablets	XN03A	ANTIEPILEPTICS	2	large	0	0
26	Oxycodone & Acetaminophen Tablets	Tablets	XN02B	OTHER ANALGESICS AND ANTIPYRETICS	3	large	0	0
27	Mivacurium Chloride Injection	Injection	XM03	MUSCLE RELAXANTS	1	small	0	0
28	Mycophenolate Sodium Enteric-coated Tablets	Tablets	XL04A	IMMUNOSUPPRESSANTS	1	large	0	0
29	DasatinibTablets	Tablets	XL01X	OTHER ANTINEOPLASTIC AGENTS	4	medium	0	0
30	Entecavir Dispersible Tablets	Tablets	XJ05A	DIRECT ACTING ANTIVIRALS	10	large	0	0
31	Caspofungin Acetate For Injection	Injection	XJ02A	ANTIMYCOTICS FOR SYSTEMIC USE	8	small	0	0
32	Rifampicin for Injection	Injection	XJ04A	DRUGS FOR TREATMENT OF TUBERCULOSIS	1	medium	0	0
33	Daptomycin for Injection	Injection	XJ01X	OTHER ANTIBACTERIALS	5	small	0	0
34	Compound Betamethasone Injection	Injection	XH02	CORTICOSTEROIDS FOR SYSTEMIC USE	2	medium	0	0
35	Carbetocin Injection	Injection	XH01B	POSTERIOR PITUITARY LOBE HORMONES	6	small	0	0
36	Ornithine Aspartate Injection	Injection	XA05B	LIVER THERAPY, LIPOTROPICS	6	medium	0	0
37	Silodosin Capsules	Capsules	XG04C	DRUGS USED IN BENIGN PROSTATIC HYPERTROPHY	2	large	0	0
38	Visanne	Tablets	XG03D	PROGESTOGENS	3	medium	0	0
39	Atosiban Acetate Injection	Injection	XG02C	OTHER GYNECOLOGICALS	5	small	0	0
40	Clear heat eight flavor dispersion	powders	ZI02	Monk's Medicine (Traditional Chinese Medicine)	1	small	0	0
41	Windproof Tongsheng Pill (concentrated pill)	pills	ZA01C	Epi-analgesic (Traditional Chinese Medicine)	2	small	0	0
42	Lenvatinib Mesilate Capsules	Capsules	XL01X	OTHER ANTINEOPLASTIC AGENTS	9	medium	1	0
43	Lurasidone Hydrochloride Tablets	Tablets	XN05A	ANTIPSYCHOTICS	4	medium	1	0
44	Recombinant Coagulation Factor IX	Injection	XB02B	VITAMIN K AND OTHER HEMOSTATICS	1	small	1	0
45	TicagrelorTablets	Tablets	XB01A	ANTITHROMBOTIC AGENTS	10	large	1	1
46	Ibrutinib Capsules	Capsules	XL01X	OTHER ANTINEOPLASTIC AGENTS	1	small	1	0
47	Abiraterone Acetate Tablet	Tablets	XL02B	HORMONE ANTAGONISTS AND RELATED AGENTS	9	large	1	1
48	ambrisentan	Tablets	XC02K	OTHER ANTIHYPERTENSIVES	7	small	0	1
49	Imatinib Mesylate Tablets	Tablets	XL01X	OTHER ANTINEOPLASTIC AGENTS	5	large	0	1
50	Fulvestrant Injection	Injection	XL02B	HORMONE ANTAGONISTS AND RELATED AGENTS	3	small	1	0
51	Sorafenib tosylate	Tablets	XL04A	IMMUNOSUPPRESSANTS	7	small	1	0
52	Afatinib Dimaleate Tablets	Tablets	XL01X	OTHER ANTINEOPLASTIC AGENTS	6	medium	1	0
53	Erlotinib Hydrochloride Tablets	Tablets	XL01X	OTHER ANTINEOPLASTIC AGENTS	9	small	1	0
54	Empagliflozin tablets	Tablets	XA10B	BLOOD GLUCOSE LOWERING DRUGS, EXCL. INSULINS	5	large	1	1
55	Casagliflozin tablets	Tablets	XA10B	BLOOD GLUCOSE LOWERING DRUGS, EXCL. INSULINS	4	large	1	1
56	Quetiapine Fumarate extended-release tablets	Sustained-release controlled-release dosage forms of drugs	XN05A	ANTIPSYCHOTICS	7	large	1	1
57	Lenalidomide	Capsules	XL04A	IMMUNOSUPPRESSANTS	6	medium	1	0
58	PazopanibTablets	Tablets	XL01X	OTHER ANTINEOPLASTIC AGENTS	2	medium	1	0
59	Bortezomib for Injection	Injection	XL01X	OTHER ANTINEOPLASTIC AGENTS	7	small	1	1
60	Apatinib Mesylate Tablets	Tablets	XL04A	IMMUNOSUPPRESSANTS	3	small	1	0
61	Gefitinib Tablets	Tablets	XL01X	OTHER ANTINEOPLASTIC AGENTS	9	medium	1	1
62	Pramipexole Dihydrochloride Sustained-release Tablets	Sustained-release controlled-release dosage forms of drugs	XN04B	DOPAMINERGIC AGENTS	7	large	0	1
63	Lacosamide Tablets	Tablets	XN03A	ANTIEPILEPTICS	5	medium	0	0
64	Pregabalin Capsules	Capsules	XN02B	OTHER ANALGESICS AND ANTIPYRETICS	9	large	0	1
65	Cisatracurium Besylate Injection	Injection	XM03	MUSCLE RELAXANTS	5	medium	0	1
66	Flurbiprofen Axetil Injection	Injection	XM01A	ANTIINFLAMMATORY AND ANTIRHEUMATIC PRODUCTS, NON-STEROIDS	2	large	0	1
67	Etoricoxib Tablets	Tablets	XM01A	ANTIINFLAMMATORY AND ANTIRHEUMATIC PRODUCTS, NON-STEROIDS	6	large	0	1
68	Sunitinib Malate Capsules	Capsules	XL01X	OTHER ANTINEOPLASTIC AGENTS	5	medium	1	0
69	Olanzapine Orally Disintegrating Tablets	Disintegrating Tablets	XN05A	ANTIPSYCHOTICS	5	large	0	1
70	Aripiprazole Orally Disintegrating Tablets	Disintegrating Tablets	XN05A	ANTIPSYCHOTICS	3	medium	0	0
71	Venlafaxine Hydrochloride Sustained-Release Capsules	Sustained-release controlled-release dosage forms of drugs	XN06A	ANTIDEPRESSANTS	5	large	0	1
72	Montelukast Sodium Oral Granules	Granules	XR03D	OTHER SYSTEMIC DRUGS FOR OBSTRUCTIVE AIRWAY DISEASES	6	large	0	1
73	Esomeprazole Sodium	Injection	XA02B	DRUGS FOR PEPTIC ULCER AND GASTRO-OESOPHAGEAL REFLUX DISEASE (GORD)	10	large	0	1
74	Trimetazidine Dihydrochloride Modified Release Tablets	Sustained-release controlled-release dosage forms of drugs	XC01E	OTHER CARDIAC PREPARATIONS	9	large	0	1
75	Moxifloxacin Hydrochloride and Sodium Chloride Injection	Injection	XJ01M	QUINOLONE ANTIBACTERIALS	10	medium	0	1
76	Linezolid and Glucose Injection	Injection	XJ01X	OTHER ANTIBACTERIALS	10	small	0	1
77	Paclitaxel For Injection (Albumin Bound)	Injection	XL01C	PLANT ALKALOIDS AND OTHER NATURAL PRODUCTS	4	medium	0	1
78	Levetiracetam	Oral liquid formulations	XN03A	ANTIEPILEPTICS	4	small	0	1
79	Levetiracetam Concentrated Solution for Injection	Injection	XN03A	ANTIEPILEPTICS	10	small	0	1
80	Pramipexole Dihydrochloride Tablets	Tablets	XN04B	DOPAMINERGIC AGENTS	3	large	0	1
81	Duloxetine Hydrochloride Enteric Capsules	Capsules	XN06A	ANTIDEPRESSANTS	6	large	0	1
82	Caffeine Citrate Injection	Injection	XN06B	PSYCHOSTIMULANTS, AGENTS USED FOR ADHD AND NOOTROPICS	6	small	0	0
83	FlupentixolandMelitracenTablets	Tablets	XN06C	PSYCHOLEPTICS AND PSYCHOANALEPTICS IN COMBINATION	3	large	0	0
84	Budesonide Suspension for Inhalation	inhalants	XR01A	DECONGESTANTS AND OTHER NASAL PREPARATIONS FOR TOPICAL USE	5	large	0	1
85	Ventolin	inhalants	XR03A	ADRENERGICS, INHALANTS	5	large	0	1
86	Ipratropium Bromide Solusion for Inhalation	inhalants	XR03B	OTHER DRUGS FOR OBSTRUCTIVE AIRWAY DISEASES, INHALANTS	8	large	0	1
87	Compound Ipratropium Bromide Solution	inhalants	XR03B	OTHER DRUGS FOR OBSTRUCTIVE AIRWAY DISEASES, INHALANTS	6	large	0	1
88	Bepotastine besilate	Tablets	XR06	ANTIHISTAMINES FOR SYSTEMIC USE	4	medium	0	1
89	Iopamidol Injection	Injection	XV08A	X-RAY CONTRAST MEDIA, IODINATED	6	medium	0	0
90	Metformin Hydrochloride and Vildagliptin Tablets(II)	Tablets	XA10B	BLOOD GLUCOSE LOWERING DRUGS, EXCL. INSULINS	3	medium	0	0
91	Saxagliptin Tablets	Tablets	XA10B	BLOOD GLUCOSE LOWERING DRUGS, EXCL. INSULINS	4	large	0	1
92	Esomeprazole Magnesium Enteric-coated Tablets	Tablets	XA02B	DRUGS FOR PEPTIC ULCER AND GASTRO-OESOPHAGEAL REFLUX DISEASE (GORD)	1	large	0	1
93	Dabigatran Etexilate Capsules	Capsules	XB01A	ANTITHROMBOTIC AGENTS	5	large	0	1
94	ApixabanTablets	Tablets	XB01A	ANTITHROMBOTIC AGENTS	10	medium	0	1
95	Fondaparinux Sodium Injection	Injection	XB01A	ANTITHROMBOTIC AGENTS	9	medium	0	0
96	Rivaroxaban tablets	Tablets	XB01A	ANTITHROMBOTIC AGENTS	10	large	0	1
97	Valsartan and Amlodipine Tablets	Tablets	XC09D	ANGIOTENSIN II ANTAGONISTS, COMBINATIONS	10	large	0	1
98	Ezetimibe Tablets	Tablets	XC10A	LIPID MODIFYING AGENTS, PLAIN	6	large	0	0
99	Solifenacin Succinate Tablets	Tablets	XG04B	Urologicals	5	medium	0	1
100	Cinacalcet Hydrochloride Tablets	Tablets	XH05	CALCIUM HOMEOSTASIS	7	medium	0	1
101	Paricalcitol Injection	Injection	XH05	CALCIUM HOMEOSTASIS	7	small	0	0

## Sheet: ATC统计情况
ATC-3	Indication	Number of drugs
XL01X	OTHER ANTINEOPLASTIC AGENTS	10
XB01A	ANTITHROMBOTIC AGENTS	8
XA10B	BLOOD GLUCOSE LOWERING DRUGS, EXCL. INSULINS	6
XN03A	ANTIEPILEPTICS	5
XN05A	ANTIPSYCHOTICS	5
XL04A	IMMUNOSUPPRESSANTS	4
XN06A	ANTIDEPRESSANTS	4
XN04B	DOPAMINERGIC AGENTS	3
XA02B	DRUGS FOR PEPTIC ULCER AND GASTRO-OESOPHAGEAL REFLUX DISEASE (GORD)	2
XC01E	OTHER CARDIAC PREPARATIONS	2
XC09D	ANGIOTENSIN II ANTAGONISTS, COMBINATIONS	2
XH05	CALCIUM HOMEOSTASIS	2
XJ01M	QUINOLONE ANTIBACTERIALS	2
XJ01X	OTHER ANTIBACTERIALS	2
XL02B	HORMONE ANTAGONISTS AND RELATED AGENTS	2
XM01A	ANTIINFLAMMATORY AND ANTIRHEUMATIC PRODUCTS, NON-STEROIDS	2
XM03	MUSCLE RELAXANTS	2
XN02B	OTHER ANALGESICS AND ANTIPYRETICS	2
XR03B	OTHER DRUGS FOR OBSTRUCTIVE AIRWAY DISEASES, INHALANTS	2
XR06	ANTIHISTAMINES FOR SYSTEMIC USE	2
XA03A	DRUGS FOR FUNCTIONAL GASTROINTESTINAL DISORDERS	1
XA05B	LIVER THERAPY, LIPOTROPICS	1
XA11	VITAMINS	1
XB02B	VITAMIN K AND OTHER HEMOSTATICS	1
XB05B	I.V. SOLUTIONS	1
XB06	OTHER HEMATOLOGICAL AGENTS	1
XC02K	OTHER ANTIHYPERTENSIVES	1
XC10A	LIPID MODIFYING AGENTS, PLAIN	1
XD05	ANTIPSORIATICS	1
XD07	CORTICOSTEROIDS, DERMATOLOGICAL PREPARATIONS	1
XG02C	OTHER GYNECOLOGICALS	1
XG03D	PROGESTOGENS	1
XG04B	Urologicals	1
XG04C	DRUGS USED IN BENIGN PROSTATIC HYPERTROPHY	1
XH01B	POSTERIOR PITUITARY LOBE HORMONES	1
XH02	CORTICOSTEROIDS FOR SYSTEMIC USE	1
XJ02A	ANTIMYCOTICS FOR SYSTEMIC USE	1
XJ04A	DRUGS FOR TREATMENT OF TUBERCULOSIS	1
XJ05A	DIRECT ACTING ANTIVIRALS	1
XL01C	PLANT ALKALOIDS AND OTHER NATURAL PRODUCTS	1
XN06B	PSYCHOSTIMULANTS, AGENTS USED FOR ADHD AND NOOTROPICS	1
XN06C	PSYCHOLEPTICS AND PSYCHOANALEPTICS IN COMBINATION	1
XN06D	ANTI-DEMENTIA DRUGS	1
XR01A	DECONGESTANTS AND OTHER NASAL PREPARATIONS FOR TOPICAL USE	1
XR03A	ADRENERGICS, INHALANTS	1
XR03C	ADRENERGICS FOR SYSTEMIC USE	1
XR03D	OTHER SYSTEMIC DRUGS FOR OBSTRUCTIVE AIRWAY DISEASES	1
XS01E	ANTIGLAUCOMA PREPARATIONS AND MIOTICS	1
XV03A	ALL OTHER THERAPEUTIC PRODUCTS	1
XV08A	X-RAY CONTRAST MEDIA, IODINATED	1
ZA01C	Epi-analgesic (Traditional Chinese Medicine)	1
ZI02	Monk's Medicine (Traditional Chinese Medicine)	1
